# Supplementary material for: Recombinant expression library of Pyrococcus furiosus constructed by high-throughput cloning: a useful tool for functional and structural genomics
Source: Front Microbiol. 2015 Sep 11;6:943. doi: 10.3389/fmicb.2015.00943 (PMC4566052; doi:10.3389/fmicb.2015.00943)
Supplement: Supplementary file 1 [file Table1.XLS]

## Sheet: primer location
gene	forward primer name	DNA sequence	Tm/°C	reverse primer name	DNA sequence	Tm/°C	gene length / bp	plate number	annealing temperature of PCR	location in plate
PF1605	fPF1605	5'GGCTCCCATatgaagataaaattaatggg	50	rPF1605	5'GGATCCACTAGTctaaatccatactaaccc	50	240	1	50	A1
PF0226.1n	fPF0226.1n	5'GGCTCCCATatgaagtatttaattttagatcc	54	rPF0226.1n	5'GGATCCACTAGTctacttttgctctattttca	52	129			A2
PF1031	fPF1031	5'GGCTCCCATatgataattatatatacaacttt	52	rPF1031	5'GGATCCACTAGTttaggtagatttcgtttcct	54	312			A3
PF1962	fPF1962	5'GGCTCCCATatgaaaataaatgacatcattag	54	rPF1962	5'GGATCCACTAGTtcaatactgctctctcata	52	381			A4
PF0428	fPF0428	5'GGCTCCCATatgatagaaatcagaactca	52	rPF0428	5'GGATCCACTAGTttataatacatcaaaacttattt	52	450			A5
PF1456	fPF1456	5'GGCTCCCATatgataattgaaaaagttaatga	52	rPF1456	5'GGATCCACTAGTtcatgaattcttgaattttaga	54	531			A6
PF0622	fPF0622	5'GGCTCCCATatggaggctgctaaaagact	56	rPF0622	5'GGATCCACTAGTctactcttcttttattttataa	52	102			A7
PF1202	fPF1202	5'GGCTCCCATatgcttattcttttactctc	52	rPF1202	5'GGATCCACTAGTctaccccaccatccatac	56	114			A8
PF0506	fPF0506	5'GGCTCCCATatgaataatctctacgacaa	52	rPF0506	5'GGATCCACTAGTtcaattgctccttgtgcc	54	117			A9
PF0837	fPF0837	5'GGCTCCCATatgaaggttagtatagacaa	52	rPF0837	5'GGATCCACTAGTtcattccaatagcataaatac	54	120			A10
PF0999	fPF0999	5'GGCTCCCATatgattgatgcaatgaatga	52	rPF0999	5'GGATCCACTAGTtcatttgttggaagaaattaa	52	120			A11
PF1320	fPF1320	5'GGCTCCCATatgtatgaggttgataagga	52	rPF1320	5'GGATCCACTAGTttaatgaacccactcccaaa	56	123			A12
PF0815	fPF0815	5'GGCTCCCATatggcaattttcagcaacgt	54	rPF0815	5'GGATCCACTAGTttaagtcttcaaatcaaacaa	52	129			B1
PF0879	fPF0879	5'GGCTCCCATatgccaaaacgtcaaaggaa	54	rPF0879	5'GGATCCACTAGTctatttaagaattccggtta	52	132			B2
PF1068	fPF1068	5'GGCTCCCATatgatatttagccttagcata	52	rPF1068	5'GGATCCACTAGTttaatgaactttgtgaatgc	52	132			B3
PF1984.2n	fPF1984.2n	5'GGCTCCCATatgaaaaacaactcctccaa	54	rPF1984.2n	5'GGATCCACTAGTctaaggatttttttcaagag	52	135			B4
PF1217	fPF1217	5'GGCTCCCATatgctttatgctaaactgct	52	rPF1217	5'GGATCCACTAGTttatcccactctccttcc	54	144			B5
PF1224	fPF1224	5'GGCTCCCATatggactttttcaaaaatttta	52	rPF1224	5'GGATCCACTAGTttattcccaccactcgaga	56	144			B6
PF0748	fPF0748	5'GGCTCCCATatggagttgaatggcattat	52	rPF0748	5'GGATCCACTAGTtcagctacaatcccttgtg	56	150			B7
PF0423	fPF0423	5'GGCTCCCATatgttatatgataagtgggat	52	rPF0423	5'GGATCCACTAGTctaattaaatgattgtggag	52	153			B8
PF1282	fPF1282	5'GGCTCCCATatggcaaagtgggtttgtaa	56	rPF1282	5'GGATCCACTAGTtcaatcttctaacttttcaaa	52	165			B9
PF2057	fPF2057	5'GGCTCCCATatgaagggtgtttatgatct	52	rPF2057	5'GGATCCACTAGTttaaaagagcgtatttttcc	52	171			B10
PF0658	fPF0658	5'GGCTCCCATatggtaatagaggggataga	54	rPF0658	5'GGATCCACTAGTttactctaaaactcttctca	52	177			B11
PF1218	fPF1218	5'GGCTCCCATatgaaaatagcttacatctat	52	rPF1218	5'GGATCCACTAGTtcattttctgactgtacgca	56	177			B12
PF0778	fPF0778	5'GGCTCCCATatgattgtcgttgacacatc	56	rPF0778	5'GGATCCACTAGTctatgttatcattaaaaataag	52	180			C1
PF0222.1n	fPF0222.1n	5'GGCTCCCATatgaaaaagatatttgaaaagg	54	rPF0222.1n	5'GGATCCACTAGTtcatttatcttcaacctcat	52	183			C2
PF0682	fPF0682	5'GGCTCCCATatgtatttatctattggtaca	52	rPF0682	5'GGATCCACTAGTctacacccacacatatgga	56	183			C3
PF0687.1n	fPF0687.1n	5'GGCTCCCATatggattcttgtgaagagtt	52	rPF0687.1n	5'GGATCCACTAGTttacggggcatccaactta	56	183			C4
PF1218.1n	fPF1218.1n	5'GGCTCCCATatgataaagggaataagagg	52	rPF1218.1n	5'GGATCCACTAGTctaatagtggaattgtaaaaaat	56	183			C5
PF0731.1n	fPF0731.1n	5'GGCTCCCATatgccgaagtgcttgagga	56	rPF0731.1n	5'GGATCCACTAGTttatccattttttctgtgga	52	186			C6
PF0878	fPF0878	5'GGCTCCCATatggatgacatagactacta	54	rPF0878	5'GGATCCACTAGTttattttgtcttttcctttga	52	189			C7
PF0227	fPF0227	5'GGCTCCCATatggtttttgcatggtataa	52	rPF0227	5'GGATCCACTAGTttagtgtagggatctaaaat	52	192			C8
PF0630	fPF0630	5'GGCTCCCATatggtgatttacgtggaaga	54	rPF0630	5'GGATCCACTAGTctaatcaaaatcccatattg	52	192			C9
PF1526	fPF1526	5'GGCTCCCATatgttaggtactataaaacc	52	rPF1526	5'GGATCCACTAGTctaccccccgatatagag	56	195			C10
PF1940.1n	fPF1940.1n	5'GGCTCCCATatgcaaccaagaaagaaaat	52	rPF1940.1n	5'GGATCCACTAGTtcaccattcatcctcttctt	56	195			C11
PF1112.1n	fPF1112.1n	5'GGCTCCCATatggcaataaaggagaataa	52	rPF1112.1n	5'GGATCCACTAGTtcacctacctcctatattgt	56	198			C12
PF1146	fPF1146	5'GGCTCCCATatgaacaggaagcttgatga	56	rPF1146	5'GGATCCACTAGTttaaagctcttcaatcttct	52	198			D1
PF2058	fPF2058	5'GGCTCCCATatgcaggtcattgaggcaa	56	rPF2058	5'GGATCCACTAGTtcaaagtgattcatagtaag	52	198			D2
PF1308	fPF1308	5'GGCTCCCATatgatactcaaaccctctaa	52	rPF1308	5'GGATCCACTAGTttagagagattcatagtggg	56	204			D3
PF1348	fPF1348	5'GGCTCCCATatggtggttataaagaagaa	52	rPF1348	5'GGATCCACTAGTtcagctagaatcgtcgtaa	54	207			D4
PF2029	fPF2029	5'GGCTCCCATatgcaaatagctattgcaat	52	rPF2029	5'GGATCCACTAGTctatcttggtttattcttgc	54	207			D5
PF0314	fPF0314	5'GGCTCCCATatgcacggcaattggaata	52	rPF0314	5'GGATCCACTAGTtcacctctgtaaaagacag	54	210			D6
PF0497	fPF0497	5'GGCTCCCATatgaagagtgcaaaagtttta	54	rPF0497	5'GGATCCACTAGTttacagatacttgaactctt	52	213			D7
PF1949	fPF1949	5'GGCTCCCATatgaacaaagaggaaatcgg	56	rPF1949	5'GGATCCACTAGTttacttctcctctcttttta	52	213			D8
PF0961	fPF0961	5'GGCTCCCATatgaaaaacttgcgttacata	52	rPF0961	5'GGATCCACTAGTttacttttcttgggaattttg	54	219			D9
PF1482	fPF1482	5'GGCTCCCATatgaaagtaaaggtcaagtt	52	rPF1482	5'GGATCCACTAGTctacccaccataaactact	54	222			D10
PF1610	fPF1610	5'GGCTCCCATatggctaagatagaatctca	52	rPF1610	5'GGATCCACTAGTtcaatattcataattttggcg	54	222			D11
PF1085.1n	fPF1085.1n	5'GGCTCCCATatgtatatggtatcacttct	52	rPF1085.1n	5'GGATCCACTAGTctagtagcgaatgaacttgt	56	225			D12
PF0841	fPF0841	5'GGCTCCCATatgtcaaaagaccttggagt	54	rPF0841	5'GGATCCACTAGTttataacactatcgcattaat	52	228			E1
PF0958.3n	fPF0958.3n	5'GGCTCCCATatgaaaaagcttgttaagtatt	52	rPF0958.3n	5'GGATCCACTAGTctatgagaatatccccgtc	56	228			E2
PF1022	fPF1022	5'GGCTCCCATatggttacagcctttatctt	52	rPF1022	5'GGATCCACTAGTtcagatggcaatcatagtc	54	228			E3
PF1701	fPF1701	5'GGCTCCCATatgacaacattaaaactcct	52	rPF1701	5'GGATCCACTAGTtcataaacgttgaacatctt	52	231			E4
PF1357.1n	fPF1357.1n	5'GGCTCCCATatgtctgaagttatttatacaa	52	rPF1357.1n	5'GGATCCACTAGTctagggcaatactggaagt	56	234			E5
PF1372	fPF1372	5'GGCTCCCATatgacagagataagatacta	52	rPF1372	5'GGATCCACTAGTtcaaatatcccaaccaaact	54	234			E6
PF0809	fPF0809	5'GGCTCCCATatggatgtagaggattacat	52	rPF0809	5'GGATCCACTAGTttaaccacttagaacctcgt	56	243			E7
PF0793	fPF0793	5'GGCTCCCATatggctaaggaagttggaa	54	rPF0793	5'GGATCCACTAGTttaaatgtaatctctgaactt	52	246			E8
PF1565	fPF1565	5'GGCTCCCATatggcggggaaaaaggaatt	56	rPF1565	5'GGATCCACTAGTttagtcttcaacaacaacc	52	249			E9
PF2011	fPF2011	5'GGCTCCCATatgaaggccaagagagttca	56	rPF2011	5'GGATCCACTAGTctaaacttcaattacatcga	52	249			E10
PF0932	fPF0932	5'GGCTCCCATatgaaatgggacaaaaaatg	52	rPF0932	5'GGATCCACTAGTtcaacttcgttcatccaaag	56	255			E11
PF1424	fPF1424	5'GGCTCCCATatgatattcttttatgcaact	52	rPF1424	5'GGATCCACTAGTtcattgcaatcccccctg	56	255			E12
PF1452	fPF1452	5'GGCTCCCATatgataggggttaacatata	52	rPF1452	5'GGATCCACTAGTtcataggcctccctccaa	56	255			F1
PF0521	fPF0521	5'GGCTCCCATatgaaagaaattcttagcatt	52	rPF0521	5'GGATCCACTAGTtcactcctttattatcattag	54	261			F2
PF0410	fPF0410	5'GGCTCCCATatgctttgtagggtgttaaa	52	rPF0410	5'GGATCCACTAGTtcatccactcaacacctc	54	264			F3
PF0897.1n	fPF0897.1n	5'GGCTCCCATatggtaagatctaaaaaactat	52	rPF0897.1n	5'GGATCCACTAGTttacctcctaaatcttctaa	52	264			F4
PF0269	fPF0269	5'GGCTCCCATatgataaggaagagaatttgt	52	rPF0269	5'GGATCCACTAGTtcaatcttcctcgaattcat	54	267			F5
PF1117	fPF1117	5'GGCTCCCATatgtttcacatgtacattgta	52	rPF1117	5'GGATCCACTAGTttaaattatttcctctattgga	54	267			F6
PF1455	fPF1455	5'GGCTCCCATatgaagtggataaaattcac	52	rPF1455	5'GGATCCACTAGTtaagctttgcttctcaataca	56	267			F7
PF1823	fPF1823	5'GGCTCCCATatgaaaatggatccttacaa	52	rPF1823	5'GGATCCACTAGTtcagaacaatcctaatctcg	56	267			F8
PF1308.2n	fPF1308.2n	5'GGCTCCCATatggttgtagtccgggttc	56	rPF1308.2n	5'GGATCCACTAGTttactgcactttctttagat	52	270			F9
PF0226	fPF0226	5'GGCTCCCATatgtgtgactgtgattggta	54	rPF0226	5'GGATCCACTAGTttataaattttgtcttcgtct	52	273			F10
PF0758	fPF0758	5'GGCTCCCATatgttcaaagatagcgaata	52	rPF0758	5'GGATCCACTAGTctatatagttcctatcgagc	56	273			F11
PF1093	fPF1093	5'GGCTCCCATatgaacttaaaaatcatcttgg	56	rPF1093	5'GGATCCACTAGTtcattttcttaatccccca	52	276			F12
PF1370	fPF1370	5'GGCTCCCATatggaaatttccgaaaggat	52	rPF1370	5'GGATCCACTAGTctaaatgccaattctctgaa	54	276			G1
PF0451	fPF0451	5'GGCTCCCATatgaaggaggaagaaaaaac	54	rPF0451	5'GGATCCACTAGTctagaatattgacatagatat	52	279			G2
PF1765	fPF1765	5'GGCTCCCATatgcttagagaaacttcaga	54	rPF1765	5'GGATCCACTAGTttagagctctaatttctcta	52	279			G3
PF0492	fPF0492	5'GGCTCCCATatggaagtcatcattgaaaag	54	rPF0492	5'GGATCCACTAGTctatttggtcaagtattcat	52	282			G4
PF1225	fPF1225	5'GGCTCCCATatgactttgacatcgttgtt	52	rPF1225	5'GGATCCACTAGTttaataactgtttatcatcca	52	288			G5
PF1243	fPF1243	5'GGCTCCCATatgagcgttaaagaaaaactt	52	rPF1243	5'GGATCCACTAGTctaatctctgccttgatctt	56	288			G6
PF1836	fPF1836	5'GGCTCCCATatgaaacccttaaagcttgc	56	rPF1836	5'GGATCCACTAGTttaccctttttcttgtacat	52	288			G7
PF0466	fPF0466	5'GGCTCCCATatgttaatagctaaaccctg	54	rPF0466	5'GGATCCACTAGTtcaatcttcaatatttaccc	52	291			G8
PF0545	fPF0545	5'GGCTCCCATatgagaagattaatactaaga	52	rPF0545	5'GGATCCACTAGTtcaatcatatttcttcccct	54	294			G9
PF1176	fPF1176	5'GGCTCCCATatggatctagttgaaaaagt	52	rPF1176	5'GGATCCACTAGTttataaatcattgtcaactaag	54	294			G10
PF0628	fPF0628	5'GGCTCCCATatgagtaatgggaaagatat	52	rPF0628	5'GGATCCACTAGTtcacccataaattttctttat	52	297			G11
PF1474	fPF1474	5'GGCTCCCATatgattgggaaagttgctct	56	rPF1474	5'GGATCCACTAGTttattgtcgatcctttagta	52	297			G12
PF0645	fPF0645	5'GGCTCCCATatgcatggggatccttctc	56	rPF0645	5'GGATCCACTAGTtcacacttttaaactgattc	52	300			H1
PF1427	fPF1427	5'GGCTCCCATatgaaaagagctttaggatt	52	rPF1427	5'GGATCCACTAGTtcattcattctcctccctc	56	300			H2
PF1875	fPF1875	5'GGCTCCCATatggagaacaacaacataat	52	rPF1875	5'GGATCCACTAGTctattcttgagtaggtatct	54	300			H3
PF0741	fPF0741	5'GGCTCCCATatgataattgaatatgatgga	52	rPF0741	5'GGATCCACTAGTctactcctggagttcctta	56	303			H4
PF1088	fPF1088	5'GGCTCCCATatggaagaaatcaaagagat	52	rPF1088	5'GGATCCACTAGTttaaaaatgtattgcatcgat	52	303			H5
PF1309	fPF1309	5'GGCTCCCATatgggcaagctcgtgaga	56	rPF1309	5'GGATCCACTAGTttaatatccttgtatttcataa	52	303			H6
PF0664	fPF0664	5'GGCTCCCATatggcaatcatgaggttgt	54	rPF0664	5'GGATCCACTAGTttatctttcataaaatatttcat	52	309			H7
PF1525	fPF1525	5'GGCTCCCATatgagaggagtatttatttc	52	rPF1525	5'GGATCCACTAGTttattctaaagtctttgtaatt	52	309			H8
PF0246	fPF0246	5'GGCTCCCATatgaactctgaagtcataaa	52	rPF0246	5'GGATCCACTAGTtcatttagtgcctcttttct	54	312			H9
PF0696	fPF0696	5'GGCTCCCATatgtttgtagttaaagctga	52	rPF0696	5'GGATCCACTAGTctatccaagctttatcacga	56	312			H10
PF1094	fPF1094	5'GGCTCCCATatgaccgctgtaattacaac	56	rPF1094	5'GGATCCACTAGTttaatgacaatggcagatat	52	312			H11
PF1095	fPF1095	5'GGCTCCCATatgaatctctcagctatatt	52	rPF1095	5'GGATCCACTAGTttattgtccaaggataaggc	56	312	2	50	A1
PF0280	fPF0280	5'GGCTCCCATatgacgtggcgagaaattc	56	rPF0280	5'GGATCCACTAGTctattctgttaacttttgga	52	315			A2
PF1791	fPF1791	5'GGCTCCCATatggaaaaacagggtgaaa	52	rPF1791	5'GGATCCACTAGTtcatctattcagccttttct	54	315			A3
PF0498	fPF0498	5'GGCTCCCATatgataacagatgaggaaat	52	rPF0498	5'GGATCCACTAGTtcatcttcctccctccag	56	318			A4
PF0759	fPF0759	5'GGCTCCCATatggcaatactatactctaa	52	rPF0759	5'GGATCCACTAGTtcaagtagtttggtggttt	52	318			A5
PF1244	fPF1244	5'GGCTCCCATatgaataatctaatgataaaag	52	rPF1244	5'GGATCCACTAGTttaatcacctcctaggtagt	56	321			A6
PF1259	fPF1259	5'GGCTCCCATatgaatccggaaaacaagat	52	rPF1259	5'GGATCCACTAGTtcatcccttcgttatgttgt	56	321			A7
PF0775	fPF0775	5'GGCTCCCATatgatttatctgttccttca	52	rPF0775	5'GGATCCACTAGTtcaatgattatcacgatcct	54	324			A8
PF1704	fPF1704	5'GGCTCCCATatgagtgtggaggagcat	54	rPF1704	5'GGATCCACTAGTttagggatctaaaattttgta	52	324			A9
PF0340	fPF0340	5'GGCTCCCATatgccaccaataatcgacc	54	rPF0340	5'GGATCCACTAGTtcacataaatttcctgtagt	52	327			A10
PF0907	fPF0907	5'GGCTCCCATatgggtttgtttgactttct	54	rPF0907	5'GGATCCACTAGTctaagtttggtatatctcaa	52	327			A11
PF0706	fPF0706	5'GGCTCCCATatggtcaaagtattggttat	52	rPF0706	5'GGATCCACTAGTttaaaatgtcatcggaacgt	54	330			A12
PF0842	fPF0842	5'GGCTCCCATatgtggatagccgaaaattt	52	rPF0842	5'GGATCCACTAGTctattcatacgcaacatcga	56	330			B1
PF1457	fPF1457	5'GGCTCCCATatgataagaagaaagaaaatgt	54	rPF1457	5'GGATCCACTAGTttagcttaataactctctga	52	330			B2
PF0943	fPF0943	5'GGCTCCCATatggcaatttttcttgcaga	52	rPF0943	5'GGATCCACTAGTtcaataagttctttgatcaac	54	336			B3
PF0997	fPF0997	5'GGCTCCCATatggagagagtaataataag	52	rPF0997	5'GGATCCACTAGTtcattgatgacctcctttac	56	336			B4
PF0527	fPF0527	5'GGCTCCCATatgccgaaggagaagaatga	56	rPF0527	5'GGATCCACTAGTtcaaagcttaaacttggata	52	342			B5
PF0432.3n	fPF0432.3n	5'GGCTCCCATatgataatcaccattatcata	52	rPF0432.3n	5'GGATCCACTAGTttataaatagcgctttctcg	54	348			B6
PF1439	fPF1439	5'GGCTCCCATatggaaataatggaaagcgg	54	rPF1439	5'GGATCCACTAGTctaaacttttggaaggaaat	52	348			B7
PF0665	fPF0665	5'GGCTCCCATatgatggaaatactgtcatt	52	rPF0665	5'GGATCCACTAGTtcacttggatttcctctttc	56	351			B8
PF1429	fPF1429	5'GGCTCCCATatgatcgcatttcaatatct	52	rPF1429	5'GGATCCACTAGTtcatcctctcaacctccta	56	354			B9
PF1613	fPF1613	5'GGCTCCCATatggctaaatacaatgagaaa	52	rPF1613	5'GGATCCACTAGTctaatattccattttttcttttc	56	354			B10
PF0949	fPF0949	5'GGCTCCCATatgaaaagaaaagggcttgc	56	rPF0949	5'GGATCCACTAGTttaaaatctggatttagtagt	52	357			B11
PF1237	fPF1237	5'GGCTCCCATatgaaggtggaggaagttaa	56	rPF1237	5'GGATCCACTAGTctaacaggtaacatgaatta	52	357			B12
PF1050	fPF1050	5'GGCTCCCATatgaatgatatgttaaacgtaa	52	rPF1050	5'GGATCCACTAGTttaaatcattctgttccattc	54	360			C1
PF1556	fPF1556	5'GGCTCCCATatgggatttagatacaaacaa	52	rPF1556	5'GGATCCACTAGTctatagaagttttaaatgtcc	54	360			C2
PF1081	fPF1081	5'GGCTCCCATatgagagttttaagattcttt	52	rPF1081	5'GGATCCACTAGTttaggaaccctccattacc	56	363			C3
PF1668	fPF1668	5'GGCTCCCATatgatgaaaaaagttcttgg	52	rPF1668	5'GGATCCACTAGTctatctttctatagcttcat	52	363			C4
PF0762	fPF0762	5'GGCTCCCATatgaacagtttaatccatgg	52	rPF0762	5'GGATCCACTAGTtcactcctttggaaacgtta	56	366			C5
PF0944	fPF0944	5'GGCTCCCATatgaattcgagagaaaagtt	52	rPF0944	5'GGATCCACTAGTctagcttactctttttaact	52	369			C6
PF0954	fPF0954	5'GGCTCCCATatgtatatactaaatgtaatcg	52	rPF0954	5'GGATCCACTAGTttaagggcttaccgtaatt	52	369			C7
PF1078	fPF1078	5'GGCTCCCATatgtacttcaaaaagctact	52	rPF1078	5'GGATCCACTAGTttataggagtaggatgtata	52	369			C8
PF1596	fPF1596	5'GGCTCCCATatggaacctgtggaatttaa	54	rPF1596	5'GGATCCACTAGTtcacttcttgttgatttttg	52	369			C9
PF1281	fPF1281	5'GGCTCCCATatgattagtgaaaccataag	52	rPF1281	5'GGATCCACTAGTtcactctaaagtgacttcgt	56	375			C10
PF1425	fPF1425	5'GGCTCCCATatgattgcatattatctcata	52	rPF1425	5'GGATCCACTAGTtcaagattcatttttctcac	52	375			C11
PF1451	fPF1451	5'GGCTCCCATatgagtgttctctcattaat	52	rPF1451	5'GGATCCACTAGTtcattcttgctcaccctc	54	375			C12
PF0488	fPF0488	5'GGCTCCCATatggcgactttcaagcttg	56	rPF0488	5'GGATCCACTAGTtcaatatacaagctttacatt	52	378			D1
PF0872	fPF0872	5'GGCTCCCATatgactagaataaaagatattg	52	rPF0872	5'GGATCCACTAGTtcattcgacctcgaacgg	56	378			D2
PF0979	fPF0979	5'GGCTCCCATatggataaagagttccaaca	52	rPF0979	5'GGATCCACTAGTtcatctctttacctccctc	56	378			D3
PF1939.1n	fPF1939.1n	5'GGCTCCCATatgaagatgtggggagtca	54	rPF1939.1n	5'GGATCCACTAGTttagaatatatacaaagtgga	52	378			D4
PF0668	fPF0668	5'GGCTCCCATatgaaagaggtaatttttgc	52	rPF0668	5'GGATCCACTAGTctactccttatatgctatcg	56	381			D5
PF0327	fPF0327	5'GGCTCCCATatgaagaaatttattggaatat	52	rPF0327	5'GGATCCACTAGTtcaatccttttcatgttctt	52	384			D6
PF1384	fPF1384	5'GGCTCCCATatgagaaacatgccagcca	54	rPF1384	5'GGATCCACTAGTttaatcaccttttctctctt	52	384			D7
PF0934	fPF0934	5'GGCTCCCATatggagttcgaagccatga	56	rPF0934	5'GGATCCACTAGTtcagtacctattcatcatat	52	387			D8
PF0787	fPF0787	5'GGCTCCCATatgattatattggatttagcaa	52	rPF0787	5'GGATCCACTAGTtcacaggtggtgggaact	56	390			D9
PF1809	fPF1809	5'GGCTCCCATatgactctattggatccatt	54	rPF1809	5'GGATCCACTAGTtcaatatacatacgctattaa	52	393			D10
PF1280	fPF1280	5'GGCTCCCATatggagaatctcttcagata	54	rPF1280	5'GGATCCACTAGTttataaggaactcagaaagt	52	396			D11
PF1724	fPF1724	5'GGCTCCCATatgtatcccgaaaactatga	54	rPF1724	5'GGATCCACTAGTttaatcaccctccttagg	52	396			D12
PF0614	fPF0614	5'GGCTCCCATatgattaagctcataacaaga	52	rPF0614	5'GGATCCACTAGTtcaatctctgactatttttac	54	399			E1
PF0656	fPF0656	5'GGCTCCCATatggagttccttgaaaagtt	54	rPF0656	5'GGATCCACTAGTttagcaagagagatctatat	52	399			E2
PF0772	fPF0772	5'GGCTCCCATatgagcttggaaaaacttaa	52	rPF0772	5'GGATCCACTAGTctatgggttaatcatccaat	54	399			E3
PF1183	fPF1183	5'GGCTCCCATatgggagttactatgataga	52	rPF1183	5'GGATCCACTAGTttaaccttttgaaagtccca	54	399			E4
PF2051	fPF2051	5'GGCTCCCATatgaagattagggagctaat	52	rPF2051	5'GGATCCACTAGTtcaacttccttttgaagttc	54	399			E5
PF0544	fPF0544	5'GGCTCCCATatgattgaaaccatcactat	52	rPF0544	5'GGATCCACTAGTttaacatttacatacttttaca	52	402			E6
PF1511	fPF1511	5'GGCTCCCATatgctaatatttggagtgat	52	rPF1511	5'GGATCCACTAGTctaggtgaggatttcaattg	56	402			E7
PF1523	fPF1523	5'GGCTCCCATatgacgattattttgtcatc	52	rPF1523	5'GGATCCACTAGTttacttacgttccagcact	54	402			E8
PF1527	fPF1527	5'GGCTCCCATatgacagtggtattgaaatt	52	rPF1527	5'GGATCCACTAGTttaggttttatagtacctaac	54	402			E9
PF0238	fPF0238	5'GGCTCCCATatggagttgaacttatatag	52	rPF0238	5'GGATCCACTAGTtcaaagtgtgaaccccct	54	405			E10
PF1352	fPF1352	5'GGCTCCCATatgatagtaattgacgcatc	52	rPF1352	5'GGATCCACTAGTttactccacgtattccactt	56	405			E11
PF1492	fPF1492	5'GGCTCCCATatgattgaagttggagaata	52	rPF1492	5'GGATCCACTAGTttagagggtctttaagtatt	52	405			E12
PF1828	fPF1828	5'GGCTCCCATatggttaaagtggggctatt	54	rPF1828	5'GGATCCACTAGTttactctttcgcaatcttaa	52	405			F1
PF0468	fPF0468	5'GGCTCCCATatggataattttatatgcctt	52	rPF0468	5'GGATCCACTAGTctaggggactatttcaatat	54	408			F2
PF0519	fPF0519	5'GGCTCCCATatggtgaaaagattattctc	52	rPF0519	5'GGATCCACTAGTctacttgaaggaatagcgg	56	414			F3
PF0684	fPF0684	5'GGCTCCCATatgagaatattcaaactcag	52	rPF0684	5'GGATCCACTAGTttagtgattcttctttcttc	52	417			F4
PF1930	fPF1930	5'GGCTCCCATatggatacaataggatatca	52	rPF1930	5'GGATCCACTAGTttacttgttgccgtttcttc	56	420			F5
PF0297	fPF0297	5'GGCTCCCATatgcctaatgatcttaagaa	52	rPF0297	5'GGATCCACTAGTttagagcagatttatgggaa	54	423			F6
PF0481	fPF0481	5'GGCTCCCATatggaaattgactattacga	52	rPF0481	5'GGATCCACTAGTctagagatgctggattgga	56	423			F7
PF1070	fPF1070	5'GGCTCCCATatgccatcctcctcgaag	56	rPF1070	5'GGATCCACTAGTctattcaacaactatcttca	52	423			F8
PF0294	fPF0294	5'GGCTCCCATatgatattaaaaatgttagagt	52	rPF0294	5'GGATCCACTAGTtcatagattcccaccattg	54	426			F9
PF1601	fPF1601	5'GGCTCCCATatgattgatgagagagacaa	54	rPF1601	5'GGATCCACTAGTttacttaagtttttcaaggat	52	426			F10
PF0896	fPF0896	5'GGCTCCCATatgtctaggcaatttttaaat	52	rPF0896	5'GGATCCACTAGTtcattcccatccctccca	56	429			F11
PF1388	fPF1388	5'GGCTCCCATatgagtaacatagtgaagg	52	rPF1388	5'GGATCCACTAGTtcacccttcagcatggga	56	432			F12
PF1481	fPF1481	5'GGCTCCCATatggtggagtacaaagacat	56	rPF1481	5'GGATCCACTAGTttaatacctctcaacttcaa	52	432			G1
PF0568	fPF0568	5'GGCTCCCATatgtttctggtgtatgtaat	52	rPF0568	5'GGATCCACTAGTttaaccaataaccaattgtc	52	435			G2
PF1391	fPF1391	5'GGCTCCCATatgtttaagctttactctct	52	rPF1391	5'GGATCCACTAGTttatgctacctccacctg	54	438			G3
PF1560	fPF1560	5'GGCTCCCATatgccactaaaattaacgac	54	rPF1560	5'GGATCCACTAGTtcaaattattattacatcttca	52	438			G4
PF0323	fPF0323	5'GGCTCCCATatgacaagtcaaaaagctga	52	rPF0323	5'GGATCCACTAGTttacttttttgtgacccatt	52	441			G5
PF0811	fPF0811	5'GGCTCCCATatgtatcttaggactatttca	52	rPF0811	5'GGATCCACTAGTttataacctccccctcca	54	441			G6
PF1365	fPF1365	5'GGCTCCCATatgtttctcccatacttatc	52	rPF1365	5'GGATCCACTAGTctaatggggaccttccg	54	441			G7
PF0553	fPF0553	5'GGCTCCCATatggaggaaaaaatcatcct	54	rPF0553	5'GGATCCACTAGTttaaatggcaaacaagcttt	52	450			G8
PF0752	fPF0752	5'GGCTCCCATatgaagattggagataaagc	54	rPF0752	5'GGATCCACTAGTtcatattttcaggatgtcaa	52	450			G9
PF0219	fPF0219	5'GGCTCCCATatgaaaataaagagaaaaattta	52	rPF0219	5'GGATCCACTAGTctaagatccttgaagttcta	54	456			G10
PF1162	fPF1162	5'GGCTCCCATatggtcccaggattatgc	54	rPF1162	5'GGATCCACTAGTtcatctaaatcgaggattat	52	456			G11
PF1775	fPF1775	5'GGCTCCCATatgagctttttagaagtttttg	56	rPF1775	5'GGATCCACTAGTttaatgaagacttattgtgg	52	456			G12
PF0446	fPF0446	5'GGCTCCCATatgatagatgaatacctaaaag	54	rPF0446	5'GGATCCACTAGTttaatctcctcgttgaattt	52	459			H1
PF2045	fPF2045	5'GGCTCCCATatggggactagggagatt	54	rPF2045	5'GGATCCACTAGTtcactccttcttctttctt	52	459			H2
PF0624	fPF0624	5'GGCTCCCATatggcagagatggttattc	54	rPF0624	5'GGATCCACTAGTtcatagtgtgtaatcaagta	52	462			H3
PF0882	fPF0882	5'GGCTCCCATatgaggatttttattggact	52	rPF0882	5'GGATCCACTAGTttagcgactatcatttttcc	54	465			H4
PF0649	fPF0649	5'GGCTCCCATatgagaatgaggcaggaag	56	rPF0649	5'GGATCCACTAGTctatttcttaagacattcac	52	468			H5
PF1584	fPF1584	5'GGCTCCCATatgagtagtatgttgtgcga	54	rPF1584	5'GGATCCACTAGTtcaccacttccaaatatatt	52	468			H6
PF1803	fPF1803	5'GGCTCCCATatggcaaaattagctgtaat	52	rPF1803	5'GGATCCACTAGTtcacagcattctctcaatta	54	468			H7
PF1830	fPF1830	5'GGCTCCCATatgattagattgcgagacct	56	rPF1830	5'GGATCCACTAGTttacaaccttcttatgtatat	52	468			H8
PF0633	fPF0633	5'GGCTCCCATatgtggggaaccagaatgg	56	rPF0633	5'GGATCCACTAGTttatatagaagccttcaagt	52	471			H9
PF1958	fPF1958	5'GGCTCCCATatgaaattcctcgccacat	54	rPF1958	5'GGATCCACTAGTtcaatcttcaactttcttct	52	474			H10
PF1513	fPF1513	5'GGCTCCCATatgatgataagtaaaagaatta	52	rPF1513	5'GGATCCACTAGTctacaaagctcttccggaa	56	477			H11
PF0250	fPF0250	5'GGCTCCCATatgtcaaacataatcttggtg	54	rPF0250	5'GGATCCACTAGTttaaatctcttctttaatggt	52	480	3	50	A1
PF1324	fPF1324	5'GGCTCCCATatgtttccaatgttcagctt	52	rPF1324	5'GGATCCACTAGTtcaccacttgtttcctctat	56	483			A2
PF0248	fPF0248	5'GGCTCCCATatggtgaggatagaggttg	56	rPF0248	5'GGATCCACTAGTtcaatcaatcttataacctat	52	489			A3
PF0814	fPF0814	5'GGCTCCCATatgaaaaaattaatcacgttat	52	rPF0814	5'GGATCCACTAGTttagaagactactccctgc	56	489			A4
PF1674	fPF1674	5'GGCTCCCATatgcttaagaacgtttttgt	52	rPF1674	5'GGATCCACTAGTtcagacaatagttcctagaa	54	489			A5
PF2039	fPF2039	5'GGCTCCCATatgagaagattgaagaacgt	52	rPF2039	5'GGATCCACTAGTttaatcttcttcccttttct	52	489			A6
PF0975	fPF0975	5'GGCTCCCATatgagtaactttttaaactttc	52	rPF0975	5'GGATCCACTAGTttactcaccttccctaatta	54	492			A7
PF1195	fPF1195	5'GGCTCCCATatggtgattaatatgaatgaa	52	rPF1195	5'GGATCCACTAGTttactcaacctccaagctaa	56	492			A8
PF1680	fPF1680	5'GGCTCCCATatgataacaagaggtagggt	56	rPF1680	5'GGATCCACTAGTctattgtatccataaatctc	52	495			A9
PF1792	fPF1792	5'GGCTCCCATatgaaagttggagtgcttag	56	rPF1792	5'GGATCCACTAGTctatagtgaaaagacgttat	52	495			A10
PF1626	fPF1626	5'GGCTCCCATatgagaaaaattcgtctggt	54	rPF1626	5'GGATCCACTAGTttagagtgaatactcccaa	52	498			A11
PF0623	fPF0623	5'GGCTCCCATatgggagccgcagaaaga	56	rPF0623	5'GGATCCACTAGTttacttcttctttgtatgtg	52	501			A12
PF0796	fPF0796	5'GGCTCCCATatgatggtgaataccatgaa	54	rPF0796	5'GGATCCACTAGTttaagtattttcagtcttctt	52	501			B1
PF1466	fPF1466	5'GGCTCCCATatggagcagagaatttggga	56	rPF1466	5'GGATCCACTAGTttacttaaatttgaacattcta	52	501			B2
PF1719	fPF1719	5'GGCTCCCATatgaagatactgttcttgag	54	rPF1719	5'GGATCCACTAGTtcacttaagtaatttaacaaat	52	501			B3
PF1754	fPF1754	5'GGCTCCCATatggcagtaaggctaaaaac	56	rPF1754	5'GGATCCACTAGTttaattttttctgtataggga	52	501			B4
PF1940	fPF1940	5'GGCTCCCATatgaatggtgaaattatagc	52	rPF1940	5'GGATCCACTAGTttattttcttagaaatgctcc	54	501			B5
PF0917	fPF0917	5'GGCTCCCATatgaggggtagcgtgagt	56	rPF0917	5'GGATCCACTAGTctaaatgtacttcattaaagt	52	504			B6
PF1796	fPF1796	5'GGCTCCCATatggaaattcccaattattta	52	rPF1796	5'GGATCCACTAGTtcattttctcaccaccttaa	54	504			B7
PF1883	fPF1883	5'GGCTCCCATatggtgaggagaataagaag	56	rPF1883	5'GGATCCACTAGTctattcaactttaacttcga	52	504			B8
PF1453	fPF1453	5'GGCTCCCATatggaggaagcaagttcaat	56	rPF1453	5'GGATCCACTAGTtcattcaaaaatcaccctta	52	507			B9
PF0372	fPF0372	5'GGCTCCCATatgggtgttgaagagcaca	56	rPF0372	5'GGATCCACTAGTtcattctcttgcatgtttta	52	510			B10
PF1125	fPF1125	5'GGCTCCCATatggaggtacacatgctaa	54	rPF1125	5'GGATCCACTAGTttaactacttccttcattct	52	510			B11
PF0267	fPF0267	5'GGCTCCCATatggaaactgaagagataga	54	rPF0267	5'GGATCCACTAGTtcatgaaagaatcaccctt	52	513			B12
PF1550	fPF1550	5'GGCTCCCATatgaaagtcggaataatgag	54	rPF1550	5'GGATCCACTAGTttaaatgctcattatcccta	52	513			C1
PF0263	fPF0263	5'GGCTCCCATatgggtattgaggaggcta	56	rPF0263	5'GGATCCACTAGTtcattttctcttttttaagca	52	519			C2
PF0962	fPF0962	5'GGCTCCCATatgctgaaaaatgtttttgc	52	rPF0962	5'GGATCCACTAGTctatacaatattttgtctgtt	52	519			C3
PF0702	fPF0702	5'GGCTCCCATatgcttaacgggagcgag	56	rPF0702	5'GGATCCACTAGTttaatactttgtcacgttct	52	522			C4
PF0714	fPF0714	5'GGCTCCCATatgcgtgatcttgagaaaac	56	rPF0714	5'GGATCCACTAGTtcacaacaaaagataaggat	52	522			C5
PF0512	fPF0512	5'GGCTCCCATatggcaaaggctaagccca	58	rPF0512	5'GGATCCACTAGTttacttcttcctcttcttta	52	525			C6
PF1878	fPF1878	5'GGCTCCCATatgatattggaagttaggaa	52	rPF1878	5'GGATCCACTAGTttagcttgtccatccttcc	56	525			C7
PF1891	fPF1891	5'GGCTCCCATatgaaaaataggaaaatttcga	54	rPF1891	5'GGATCCACTAGTttattccgatgatactatct	52	525			C8
PF1907	fPF1907	5'GGCTCCCATatgaagaagttatctgcatt	52	rPF1907	5'GGATCCACTAGTtcaatttagaggtttgactc	54	525			C9
PF1572	fPF1572	5'GGCTCCCATatgttgaactttgttggagg	56	rPF1572	5'GGATCCACTAGTtcaatagatcgatattctct	52	528			C10
PF1799	fPF1799	5'GGCTCCCATatgcttgagggaatttattta	54	rPF1799	5'GGATCCACTAGTctaggccatatctaatattt	52	528			C11
PF1660	fPF1660	5'GGCTCCCATatgaggagaactacaaaaga	52	rPF1660	5'GGATCCACTAGTttacaataccccctttgtg	54	531			C12
PF1898	fPF1898	5'GGCTCCCATatgttaaatataggttatccat	52	rPF1898	5'GGATCCACTAGTtcagagaactttaatgacat	52	531			D1
PF0715	fPF0715	5'GGCTCCCATatggagttctttgaagtact	54	rPF0715	5'GGATCCACTAGTtcatttgaatctttttccga	52	537			D2
PF1621	fPF1621	5'GGCTCCCATatgaagatatacaaagtaatta	52	rPF1621	5'GGATCCACTAGTctaggcattgaattgaatca	54	540			D3
PF1134	fPF1134	5'GGCTCCCATatgataatagctattactgg	52	rPF1134	5'GGATCCACTAGTtcaatcaccccctaacctt	56	543			D4
PF1489	fPF1489	5'GGCTCCCATatgccactttttcaatttag	52	rPF1489	5'GGATCCACTAGTtcagagatgatctagcacg	56	543			D5
PF1995	fPF1995	5'GGCTCCCATatggatggcttaacagctca	56	rPF1995	5'GGATCCACTAGTtcaaagagaaagaaactcta	52	543			D6
PF0738	fPF0738	5'GGCTCCCATatggagatacgagctttttc	56	rPF0738	5'GGATCCACTAGTtcagtcttttgtagctatta	52	546			D7
PF0505	fPF0505	5'GGCTCCCATatgctcgttttgttacacag	56	rPF0505	5'GGATCCACTAGTttaaacttcaacgttttttatt	52	549			D8
PF1034	fPF1034	5'GGCTCCCATatgaaggaagaactaataag	52	rPF1034	5'GGATCCACTAGTtcactcagaagagactcca	56	549			D9
PF0501	fPF0501	5'GGCTCCCATatgaaaaagttcaggttctt	52	rPF0501	5'GGATCCACTAGTctaatcctgggctttattac	56	555			D10
PF1196	fPF1196	5'GGCTCCCATatgaacattgaagaagaaatt	52	rPF1196	5'GGATCCACTAGTtcaccgtgctcctctatat	56	555			D11
PF0249	fPF0249	5'GGCTCCCATatggaactattttttattactt	52	rPF0249	5'GGATCCACTAGTtcattttttaaggttttctttc	54	558			D12
PF0971	fPF0971	5'GGCTCCCATatgatagaagttcgctttca	54	rPF0971	5'GGATCCACTAGTttaaagctcaaatacttctg	52	558			E1
PF1193	fPF1193	5'GGCTCCCATatgccagagcataatagga	54	rPF1193	5'GGATCCACTAGTctatctagttttcaaaaactt	52	558			E2
PF1598	fPF1598	5'GGCTCCCATatgagcattgaaatatttctc	54	rPF1598	5'GGATCCACTAGTttagtctttttcttcattctt	52	558			E3
PF0397	fPF0397	5'GGCTCCCATatgataaaggttgcgataat	52	rPF0397	5'GGATCCACTAGTttactttgcatattgggcat	54	561			E4
PF0736	fPF0736	5'GGCTCCCATatggaagaccttttaatctt	52	rPF0736	5'GGATCCACTAGTctacgctcctcgatatata	54	561			E5
PF1294	fPF1294	5'GGCTCCCATatgatacttcttttgacagg	54	rPF1294	5'GGATCCACTAGTttaaatcttcccatcaaaaat	52	561			E6
PF0462	fPF0462	5'GGCTCCCATatgctgagcaatttgagacc	56	rPF0462	5'GGATCCACTAGTctatttttcaagccttttct	52	564			E7
PF1794	fPF1794	5'GGCTCCCATatggttatcatcccaagac	54	rPF1794	5'GGATCCACTAGTttaggttctcaacttaaatat	52	564			E8
PF0457	fPF0457	5'GGCTCCCATatgaaaagacaggaaattga	52	rPF0457	5'GGATCCACTAGTttaaactagattgtaaagcat	52	567			E9
PF0458	fPF0458	5'GGCTCCCATatgaaaagaggactttttgt	52	rPF0458	5'GGATCCACTAGTtcaatactctggaatcctaa	54	567			E10
PF0721	fPF0721	5'GGCTCCCATatgaagctcaaagttattct	52	rPF0721	5'GGATCCACTAGTtcagagaccttcctcgtt	54	567			E11
PF1515	fPF1515	5'GGCTCCCATatgatcattataatggacaat	52	rPF1515	5'GGATCCACTAGTctacagctcaccacatatc	56	567			E12
PF1708	fPF1708	5'GGCTCCCATatgattctaataatcaacaata	52	rPF1708	5'GGATCCACTAGTttatcttgtcatctccacga	56	567			F1
PF1943	fPF1943	5'GGCTCCCATatggtgagggacatggaat	56	rPF1943	5'GGATCCACTAGTtcaattttgctttcttttcg	52	567			F2
PF2021	fPF2021	5'GGCTCCCATatgggactaatagaggataa	54	rPF2021	5'GGATCCACTAGTtcattcctttttcttttcac	52	567			F3
PF0722	fPF0722	5'GGCTCCCATatgataagggttggagaagt	56	rPF0722	5'GGATCCACTAGTtcatattttcccaacaagat	52	570			F4
PF0216	fPF0216	5'GGCTCCCATatgaagaaaataatcctcgc	54	rPF0216	5'GGATCCACTAGTttaaaatattctcttgagttta	52	573			F5
PF0469	fPF0469	5'GGCTCCCATatgaaaaacttaaaatttgatg	52	rPF0469	5'GGATCCACTAGTctagattttaggttgcataa	52	573			F6
PF0982	fPF0982	5'GGCTCCCATatggggataacaatggatat	52	rPF0982	5'GGATCCACTAGTttacaattgtatcaatacctt	52	573			F7
PF1171	fPF1171	5'GGCTCCCATatgtccttaaccgttatata	52	rPF1171	5'GGATCCACTAGTttagcattttttcaccccta	54	576			F8
PF1776	fPF1776	5'GGCTCCCATatgaaaacggttcagataag	52	rPF1776	5'GGATCCACTAGTctaaattagtccagcctcg	56	576			F9
PF0230	fPF0230	5'GGCTCCCATatgactaaaagggtcaaggt	56	rPF0230	5'GGATCCACTAGTtcaccttttcaaaatttgac	52	579			F10
PF0315	fPF0315	5'GGCTCCCATatgcttttaaactttccagac	54	rPF0315	5'GGATCCACTAGTttacggctttttccatttta	52	579			F11
PF0401	fPF0401	5'GGCTCCCATatgaagattaaaaataacaaaat	52	rPF0401	5'GGATCCACTAGTctactgagaacctataacct	56	579			F12
PF1860	fPF1860	5'GGCTCCCATatgagggatatgataatagta	52	rPF1860	5'GGATCCACTAGTttaagttctacctcgtacat	54	579			G1
PF0305	fPF0305	5'GGCTCCCATatgcacttcatcaaacattt	52	rPF0305	5'GGATCCACTAGTctaaagactttttatcttctc	54	582			G2
PF0461	fPF0461	5'GGCTCCCATatgatagttgtgttaagact	52	rPF0461	5'GGATCCACTAGTtcagctatcttttccagtg	54	582			G3
PF1228	fPF1228	5'GGCTCCCATatgaaaaacctatttagatatt	52	rPF1228	5'GGATCCACTAGTttaggaaaaccaatagctca	54	582			G4
PF1471	fPF1471	5'GGCTCCCATatgggagtatacatctttaa	52	rPF1471	5'GGATCCACTAGTttagcatatcttttccaact	52	582			G5
PF0724	fPF0724	5'GGCTCCCATatgaagctgaaagccttatt	54	rPF0724	5'GGATCCACTAGTttatacattactggacactt	52	585			G6
PF0876	fPF0876	5'GGCTCCCATatgggaatgtataagtatatt	52	rPF0876	5'GGATCCACTAGTctacttacccttaccctc	54	585			G7
PF1661	fPF1661	5'GGCTCCCATatggatagaattgcaatagt	52	rPF1661	5'GGATCCACTAGTttataacctcctaaagtttc	52	585			G8
PF1463	fPF1463	5'GGCTCCCATatgaacaatataaaagtatattta	52	rPF1463	5'GGATCCACTAGTtcataatttcatcccctctt	54	588			G9
PF0284	fPF0284	5'GGCTCCCATatggcaaaaatgattcatataa	52	rPF0284	5'GGATCCACTAGTtcatcgggtagagatgaata	56	591			G10
PF0784	fPF0784	5'GGCTCCCATatgtcctcggaagatatcga	56	rPF0784	5'GGATCCACTAGTttatttgtcaggttttttaga	52	591			G11
PF1009	fPF1009	5'GGCTCCCATatgaagaaaaaagctttgga	52	rPF1009	5'GGATCCACTAGTtcacacaaggtataacatcg	56	594			G12
PF1528	fPF1528	5'GGCTCCCATatggtcaagataggtgttat	54	rPF1528	5'GGATCCACTAGTttagacaatcttctttagga	52	594			H1
PF1575	fPF1575	5'GGCTCCCATatggatcttaggaagattata	52	rPF1575	5'GGATCCACTAGTtcaagatagccggaaagag	56	594			H2
PF1042	fPF1042	5'GGCTCCCATatgaagctcattgaaataatt	52	rPF1042	5'GGATCCACTAGTctattcggattctattctct	54	603			H3
PF1098	fPF1098	5'GGCTCCCATatgcttttatacatgcagtt	52	rPF1098	5'GGATCCACTAGTttatcgatttagcgcatcaa	54	603			H4
PF1618	fPF1618	5'GGCTCCCATatgatcttatactttatcgg	52	rPF1618	5'GGATCCACTAGTttatacataaaataccatattat	52	750			H5
PF1788	fPF1788	5'GGCTCCCATatgaagaataagttagttgtt	52	rPF1788	5'GGATCCACTAGTttaaaagtatttccattttttaa	52	924			H6
PF1153	fPF1153	5'GGCTCCCATatgagcagaatgcccctc	56	rPF1153	5'GGATCCACTAGTctaccaaaacatcttcttta	52	606			H7
PF1673	fPF1673	5'GGCTCCCATatgagaatggagtatatgg	52	rPF1673	5'GGATCCACTAGTtcatcggaagtgtaaagag	54	606			H8
PF1790	fPF1790	5'GGCTCCCATatgggagaggagctaaaca	56	rPF1790	5'GGATCCACTAGTttaaatgttaatgtttaggaat	52	609			H9
PF2060.1n	fPF2060.1n	5'GGCTCCCATatgggggctgtctctatg	56	rPF2060.1n	5'GGATCCACTAGTttatttttcatcgtctaacaa	52	609			H10
PF0768	fPF0768	5'GGCTCCCATatgagtaatggatctaaaaag	54	rPF0768	5'GGATCCACTAGTctataggtctttttctctta	52	615			H11
PF1417	fPF1417	5'GGCTCCCATatggctatgatggaaatctg	54	rPF1417	5'GGATCCACTAGTctaattttttttacataaaaattta	54	150	4	52	A1
PF1467	fPF1467	5'GGCTCCCATatgatagaatgttcaaatttaag	54	rPF1467	5'GGATCCACTAGTttattttttgctttcttcttct	54	516			A2
PF1420	fPF1420	5'GGCTCCCATatgcttcaagaaggtttgcc	58	rPF1420	5'GGATCCACTAGTtcattttcttggaaactttac	54	84			A3
PF0700	fPF0700	5'GGCTCCCATatgaagagggaagacatcga	56	rPF0700	5'GGATCCACTAGTctactggatcaaaagggc	54	102			A4
PF0876.1n	fPF0876.1n	5'GGCTCCCATatgagtaaacaattgttcatag	54	rPF0876.1n	5'GGATCCACTAGTtcaagaactcaagtatgaga	54	108			A5
PF0877	fPF0877	5'GGCTCCCATatgcccaaggttttcccttt	56	rPF0877	5'GGATCCACTAGTctatggtaggagaagggt	54	111			A6
PF0914	fPF0914	5'GGCTCCCATatgagtaaactcaacgaact	54	rPF0914	5'GGATCCACTAGTttatctaattcctagagcca	54	111			A7
PF1319	fPF1319	5'GGCTCCCATatgatgataacagtttacgg	54	rPF1319	5'GGATCCACTAGTtcaacgtaaaaggtcatagc	56	114			A8
PF0749	fPF0749	5'GGCTCCCATatgaggaaaaaggcaactta	54	rPF0749	5'GGATCCACTAGTtcacattccaccgctaaca	56	117			A9
PF0507	fPF0507	5'GGCTCCCATatgtttttagtagttggttatg	54	rPF0507	5'GGATCCACTAGTttactcattgagttctttttc	54	135			A10
PF0779	fPF0779	5'GGCTCCCATatgaaaaaggttaagcttaaag	54	rPF0779	5'GGATCCACTAGTtcatctcctctcctccag	56	135			A11
PF0472	fPF0472	5'GGCTCCCATatgaaaagagctcaaactgc	56	rPF0472	5'GGATCCACTAGTttatgacttttgtgactcct	54	138			A12
PF0627	fPF0627	5'GGCTCCCATatgataataggactaagatatg	54	rPF0627	5'GGATCCACTAGTttactcataaatctcaaccc	54	141			B1
PF0701	fPF0701	5'GGCTCCCATatggagtttcaaaagaccga	54	rPF0701	5'GGATCCACTAGTtcagctccacgtcttgaac	58	144			B2
PF0763	fPF0763	5'GGCTCCCATatgcatatgaatgagacaag	54	rPF0763	5'GGATCCACTAGTttaatggtgtgatgcttcca	56	144			B3
PF0885	fPF0885	5'GGCTCCCATatgacattcacgatagaacc	56	rPF0885	5'GGATCCACTAGTttaaagaaaagggaaaacaag	54	147			B4
PF0873	fPF0873	5'GGCTCCCATatgcaatttcttttggaagg	54	rPF0873	5'GGATCCACTAGTtcatataaaataatcttccagg	56	150			B5
PF0433	fPF0433	5'GGCTCCCATatggaagagcataaagcaag	54	rPF0433	5'GGATCCACTAGTctaactcactaatggatctt	54	156			B6
PF0928	fPF0928	5'GGCTCCCATatgagaggatacttctactg	54	rPF0928	5'GGATCCACTAGTctagctaatctccttcttca	56	159			B7
PF0683	fPF0683	5'GGCTCCCATatggatacgatcagtaggat	54	rPF0683	5'GGATCCACTAGTtcactcccttggaagctg	56	171			B8
PF1810	fPF1810	5'GGCTCCCATatggcgaaggctgattataa	56	rPF1810	5'GGATCCACTAGTtcactcatattttctaaatcc	54	171			B9
PF2016	fPF2016	5'GGCTCCCATatggcaaaggaaaaaacaac	54	rPF2016	5'GGATCCACTAGTctaaccaaatatcctaggtc	56	171			B10
PF1642	fPF1642	5'GGCTCCCATatgttcaagtatacgaggtt	54	rPF1642	5'GGATCCACTAGTtcagctcggtctgattact	56	174			B11
PF0950	fPF0950	5'GGCTCCCATatgaaggaggcaaggaagct	58	rPF0950	5'GGATCCACTAGTtcaaacttgataaatcccag	54	177			B12
PF0551	fPF0551	5'GGCTCCCATatggttagttttgatcatgc	54	rPF0551	5'GGATCCACTAGTttaccttactacccatattg	54	180			C1
PF0984	fPF0984	5'GGCTCCCATatggaggagttacgaataaa	54	rPF0984	5'GGATCCACTAGTtcaaatggcatctctttcca	56	180			C2
PF1141	fPF1141	5'GGCTCCCATatgaggtttaggataaggaa	54	rPF1141	5'GGATCCACTAGTtcatttttccttcctcccta	56	183			C3
PF1964	fPF1964	5'GGCTCCCATatggttgagatgaagtttga	54	rPF1964	5'GGATCCACTAGTtcagggtccctcccatc	56	183			C4
PF0957	fPF0957	5'GGCTCCCATatgctttgtatatttgtttttg	54	rPF0957	5'GGATCCACTAGTttacggcatgtgcaccct	56	186			C5
PF1755.1n	fPF1755.1n	5'GGCTCCCATatgataattaagacagctgtt	54	rPF1755.1n	5'GGATCCACTAGTctatccccccgccctag	58	186			C6
PF1284	fPF1284	5'GGCTCCCATatggaggtgaaggagatgg	58	rPF1284	5'GGATCCACTAGTttaaacatgccttgcataga	54	195			C7
PF0687.2n	fPF0687.2n	5'GGCTCCCATatgaaaaggttgggtgatag	54	rPF0687.2n	5'GGATCCACTAGTctattttagtcttattgtaact	54	198			C8
PF1163	fPF1163	5'GGCTCCCATatgcttgtatttttgggtag	54	rPF1163	5'GGATCCACTAGTtcacatcctcctttggagta	58	198			C9
PF0670.1n	fPF0670.1n	5'GGCTCCCATatgaaaaaggaaagactcag	54	rPF0670.1n	5'GGATCCACTAGTttatgaagatgaaataccttc	54	204			C10
PF1491	fPF1491	5'GGCTCCCATatggggaagatcaggcaa	54	rPF1491	5'GGATCCACTAGTctaaagtatctttccttcca	54	204			C11
PF2000.1n	fPF2000.1n	5'GGCTCCCATatggagagttccttaaaagg	54	rPF2000.1n	5'GGATCCACTAGTttagccgaggtcttctctc	58	204			C12
PF0709	fPF0709	5'GGCTCCCATatgaaggtctccaaagcga	56	rPF0709	5'GGATCCACTAGTttacaaaacaatcctttcatc	54	207			D1
PF0799	fPF0799	5'GGCTCCCATatgagtttcatgacggaaga	54	rPF0799	5'GGATCCACTAGTctactttagctctatcttca	54	210			D2
PF1061	fPF1061	5'GGCTCCCATatggggatgaaaatgataaag	54	rPF1061	5'GGATCCACTAGTttaaccacctgagacgac	54	216			D3
PF1870	fPF1870	5'GGCTCCCATatgagtaaggatttgcttttc	56	rPF1870	5'GGATCCACTAGTttagcgttttcttgtccatt	54	216			D4
PF0524	fPF0524	5'GGCTCCCATatgaatactggtgctcagg	54	rPF0524	5'GGATCCACTAGTttatttaacaacatactcagg	54	219			D5
PF0776.1n	fPF0776.1n	5'GGCTCCCATatggtgagagaagtgggga	58	rPF0776.1n	5'GGATCCACTAGTtcaataaatagcctcgtcat	54	219			D6
PF0919	fPF0919	5'GGCTCCCATatgcggtgggtagtggat	56	rPF0919	5'GGATCCACTAGTttaaaatgtctgaagattctc	54	219			D7
PF1037	fPF1037	5'GGCTCCCATatgaaaaacattgttgtagac	54	rPF1037	5'GGATCCACTAGTttaatggcttaatattttagcg	56	219			D8
PF1818	fPF1818	5'GGCTCCCATatgaagccgagtgaaatcag	58	rPF1818	5'GGATCCACTAGTtcactttttcaccttacctt	54	219			D9
PF1353	fPF1353	5'GGCTCCCATatggaagtcgttagctttag	56	rPF1353	5'GGATCCACTAGTtcaattactatcacgatcct	54	222			D10
PF0719	fPF0719	5'GGCTCCCATatggaagatgagtacgttat	54	rPF0719	5'GGATCCACTAGTttactttatgacaaacttgag	54	225			D11
PF0406.1n	fPF0406.1n	5'GGCTCCCATatgcccaactcaaaggaatt	54	rPF0406.1n	5'GGATCCACTAGTctaaagtcctaggtggtgaa	58	228			D12
PF0439.3n	fPF0439.3n	5'GGCTCCCATatggaattctacgaaaatgtc	54	rPF0439.3n	5'GGATCCACTAGTtcatcctatcaatgccaggt	58	228			E1
PF0548	fPF0548	5'GGCTCCCATatgtgccttgcaatccca	54	rPF0548	5'GGATCCACTAGTttactcacccccaattactg	58	228			E2
PF0926	fPF0926	5'GGCTCCCATatggaatatataccacctgt	54	rPF0926	5'GGATCCACTAGTttaaacccccttcacaccg	58	228			E3
PF2047.1n	fPF2047.1n	5'GGCTCCCATatggtggtgctgatgtacat	56	rPF2047.1n	5'GGATCCACTAGTttaaccttccagcttcttaa	54	228			E4
PF1207	fPF1207	5'GGCTCCCATatgaagacaatagcagttga	54	rPF1207	5'GGATCCACTAGTtcatttcctgcttccctcc	58	231			E5
PF1322	fPF1322	5'GGCTCCCATatgaagttcaaggtcattct	54	rPF1322	5'GGATCCACTAGTtcataatgaaacctcgacaa	54	231			E6
PF1478	fPF1478	5'GGCTCCCATatgattcctcaagcacacc	56	rPF1478	5'GGATCCACTAGTtcagattttatcactttcttta	54	231			E7
PF0376	fPF0376	5'GGCTCCCATatgaaggtgaaggtcttcc	56	rPF0376	5'GGATCCACTAGTttaaagctcgaggctgag	54	234			E8
PF1732	fPF1732	5'GGCTCCCATatggaagcattcattctagt	54	rPF1732	5'GGATCCACTAGTctattggtaagagcttgtaa	54	234			E9
PF0197	fPF0197	5'GGCTCCCATatgagatggagggttagg	54	rPF0197	5'GGATCCACTAGTtcaccattcttcaatggtgt	56	240			E10
PF0655.1n	fPF0655.1n	5'GGCTCCCATatgctcgtcgaagctcta	54	rPF0655.1n	5'GGATCCACTAGTttacattagctcgttttctc	54	240			E11
PF0855.1n	fPF0855.1n	5'GGCTCCCATatgggtaaattagagagact	54	rPF0855.1n	5'GGATCCACTAGTttaagatttgaattttggaacg	56	240			E12
PF0743	fPF0743	5'GGCTCCCATatgaatccaaaggaatttaag	54	rPF0743	5'GGATCCACTAGTttatgggggtttaaaatcca	54	243			F1
PF0858	fPF0858	5'GGCTCCCATatgctaaaattgagtgacttc	54	rPF0858	5'GGATCCACTAGTttactccctccttacaataa	54	243			F2
PF1612	fPF1612	5'GGCTCCCATatgaacccactatggattat	54	rPF1612	5'GGATCCACTAGTttattgaagtccttttatttcc	56	246			F3
PF0345	fPF0345	5'GGCTCCCATatgcaggtgaaattatttgc	54	rPF0345	5'GGATCCACTAGTtcatccaccaccagctgg	58	249			F4
PF0976	fPF0976	5'GGCTCCCATatgaatattttaatcccgctc	54	rPF0976	5'GGATCCACTAGTtcatgatttctccctccaa	54	249			F5
PF1512	fPF1512	5'GGCTCCCATatggacaaatgggaaggagc	58	rPF1512	5'GGATCCACTAGTctagtcttctattatctcca	54	249			F6
PF0437.1n	fPF0437.1n	5'GGCTCCCATatgaaaaaattaattgcctatat	54	rPF0437.1n	5'GGATCCACTAGTctaagggggctttccaaac	58	252			F7
PF0530	fPF0530	5'GGCTCCCATatgaaaagacaaataatcttag	54	rPF0530	5'GGATCCACTAGTtcataccctcttgatcaaca	56	252			F8
PF0675	fPF0675	5'GGCTCCCATatggactttgccctattcat	56	rPF0675	5'GGATCCACTAGTttaaggtctttttccaaattta	54	252			F9
PF0838	fPF0838	5'GGCTCCCATatgaaactgacgcataagtt	54	rPF0838	5'GGATCCACTAGTtcaagtcctccactccaa	54	252			F10
PF2054.1n	fPF2054.1n	5'GGCTCCCATatggagataaaagcgaaagc	54	rPF2054.1n	5'GGATCCACTAGTtcataacacctcctcagcaa	58	252			F11
PF0690	fPF0690	5'GGCTCCCATatgaagaaggcggggataat	58	rPF0690	5'GGATCCACTAGTttataaagacaggatatttaca	54	255			F12
PF1214.2n	fPF1214.2n	5'GGCTCCCATatgctaggtaaggattttga	54	rPF1214.2n	5'GGATCCACTAGTctagaaacactcttcaagtg	56	255			G1
PF1300	fPF1300	5'GGCTCCCATatgagaaaagggagcgtaa	54	rPF1300	5'GGATCCACTAGTtcattttaaccccctcttc	54	255			G2
PF0313	fPF0313	5'GGCTCCCATatgtatgaaaatcccctttac	54	rPF0313	5'GGATCCACTAGTtcatccacctattcccagg	58	258			G3
PF1612.1n	fPF1612.1n	5'GGCTCCCATatggtgagaaaaatggtggt	54	rPF1612.1n	5'GGATCCACTAGTtcaataagcctgaactccta	56	258			G4
PF0298.1n	fPF0298.1n	5'GGCTCCCATatgaaggctctaattgtttc	54	rPF0298.1n	5'GGATCCACTAGTttaatcggaaccctcgtcat	58	261			G5
PF1767	fPF1767	5'GGCTCCCATatgggggaaaatgtccaaat	54	rPF1767	5'GGATCCACTAGTctaccacctaactgcaatg	56	261			G6
PF1797	fPF1797	5'GGCTCCCATatgaagataatttgccgatg	54	rPF1797	5'GGATCCACTAGTtcatttttctccctccacaa	56	261			G7
PF1872	fPF1872	5'GGCTCCCATatgaggataaagggagtcgt	58	rPF1872	5'GGATCCACTAGTttagactatttccacataatc	54	264			G8
PF1152	fPF1152	5'GGCTCCCATatggttaaagaagatgttttg	54	rPF1152	5'GGATCCACTAGTtcacttcctccccctcct	58	270			G9
PF1170	fPF1170	5'GGCTCCCATatgctaaagctcactgacat	56	rPF1170	5'GGATCCACTAGTttactcctcaaattcgagaa	54	270			G10
PF1468	fPF1468	5'GGCTCCCATatgactcacatattcccaga	54	rPF1468	5'GGATCCACTAGTtcactcctcaggtctagc	56	273			G11
PF1965	fPF1965	5'GGCTCCCATatgggcgactttaatttggt	56	rPF1965	5'GGATCCACTAGTttaaattcttgagacagtttc	54	276			G12
PF2052	fPF2052	5'GGCTCCCATatggaacttcaaaaggaagt	54	rPF2052	5'GGATCCACTAGTttacaagtctctagttgagt	54	276			H1
PF1500	fPF1500	5'GGCTCCCATatggtaaagattagggcatc	56	rPF1500	5'GGATCCACTAGTtcatcttgctctgataactt	54	279			H2
PF0239	fPF0239	5'GGCTCCCATatgattgtggaggtggtagt	58	rPF0239	5'GGATCCACTAGTtcacttaatttgttctaatgc	54	282			H3
PF1093.1n	fPF1093.1n	5'GGCTCCCATatgtctttgttggaggatg	54	rPF1093.1n	5'GGATCCACTAGTtcattttctttcacctctttg	56	282			H4
PF1276	fPF1276	5'GGCTCCCATatggaggaactatttgagta	54	rPF1276	5'GGATCCACTAGTttaatcctctggagtttgga	56	282			H5
PF0217	fPF0217	5'GGCTCCCATatgaaaatgaagtatccaaag	54	rPF0217	5'GGATCCACTAGTtcatccctccactagctca	58	285			H6
PF2062	fPF2062	5'GGCTCCCATatgaatgggacgagggttca	58	rPF2062	5'GGATCCACTAGTtcacactaccttcactatat	54	285			H7
PF0899	fPF0899	5'GGCTCCCATatgagcaccaggggagac	58	rPF0899	5'GGATCCACTAGTctacttaataattttgattctc	54	288			H8
PF1984.1n	fPF1984.1n	5'GGCTCCCATatgaaaagaggaaaaactcc	54	rPF1984.1n	5'GGATCCACTAGTtcattcttggaggagttgtt	56	288			H9
PF1192	fPF1192	5'GGCTCCCATatgctctcaataaatccaac	54	rPF1192	5'GGATCCACTAGTtcaattccagttagctcctt	56	291			H10
PF1620	fPF1620	5'GGCTCCCATatgggtcagaggattaccat	58	rPF1620	5'GGATCCACTAGTtcacctatagacaacaactt	54	291			H11
PF0610	fPF0610	5'GGCTCCCATatggctacaaggagagaaa	54	rPF0610	5'GGATCCACTAGTtcacttcctctcaagtttga	56	294	5	52	A1
PF1315	fPF1315	5'GGCTCCCATatgaggcatgagtttcttca	54	rPF1315	5'GGATCCACTAGTttatccgtcaagcacgtagt	58	294			A2
PF0378	fPF0378	5'GGCTCCCATatgatgaaaatggcaattaagg	56	rPF0378	5'GGATCCACTAGTtcaggcgagagtaacgta	54	297			A3
PF1485	fPF1485	5'GGCTCCCATatgagcgagataaaaaacgt	54	rPF1485	5'GGATCCACTAGTtcacccaaatgcaaatagcc	58	297			A4
PF1817	fPF1817	5'GGCTCCCATatgcccaggattgtaaacc	54	rPF1817	5'GGATCCACTAGTttactctacctctatgagct	56	297			A5
PF0253	fPF0253	5'GGCTCCCATatggagattagaattaaagag	54	rPF0253	5'GGATCCACTAGTtcactcaccctccttcttc	58	300			A6
PF1047	fPF1047	5'GGCTCCCATatggagttcaacatgtttgg	56	rPF1047	5'GGATCCACTAGTtcatcccttcttaaatccta	54	300			A7
PF1561	fPF1561	5'GGCTCCCATatggatttagcatttgagct	54	rPF1561	5'GGATCCACTAGTtcacctcttggctattgcta	58	300			A8
PF0245	fPF0245	5'GGCTCCCATatggattatatacctatcgca	54	rPF0245	5'GGATCCACTAGTttactttgactctccgggc	58	303			A9
PF0259	fPF0259	5'GGCTCCCATatggctgtaatcatcgagtt	56	rPF0259	5'GGATCCACTAGTtcatttcttcaccttctcaa	54	303			A10
PF0231	fPF0231	5'GGCTCCCATatgggcaaaggaataaggt	54	rPF0231	5'GGATCCACTAGTttagtactcctccaacttat	54	306			A11
PF1275	fPF1275	5'GGCTCCCATatggctggaaggatgtatgt	58	rPF1275	5'GGATCCACTAGTttaatacagcattttcgcca	54	309			A12
PF1376	fPF1376	5'GGCTCCCATatgcaaaaagcgagaatcaa	54	rPF1376	5'GGATCCACTAGTtcatgatatcaattcaatttcg	56	309			B1
PF1634	fPF1634	5'GGCTCCCATatgcatagaattgggaggg	54	rPF1634	5'GGATCCACTAGTtcattttttgccctccaatg	56	309			B2
PF0967	fPF0967	5'GGCTCCCATatggctgaaagtccgtttaa	56	rPF0967	5'GGATCCACTAGTtcacttaacttctctaacca	54	318			B3
PF0697	fPF0697	5'GGCTCCCATatgatgcccattattgccct	58	rPF0697	5'GGATCCACTAGTttacgatattgtttttccttc	54	321			B4
PF1189	fPF1189	5'GGCTCCCATatgaaggtttattacccagg	56	rPF1189	5'GGATCCACTAGTtcactttttcttttcaaaaact	54	324			B5
PF0620	fPF0620	5'GGCTCCCATatgcccaggtggggaaga	58	rPF0620	5'GGATCCACTAGTtcattcttcatcactctttat	54	327			B6
PF0782	fPF0782	5'GGCTCCCATatgttcatgggaacccttaa	56	rPF0782	5'GGATCCACTAGTttactcatttaaaaagttcatc	54	330			B7
PF0951	fPF0951	5'GGCTCCCATatgtcactagattccctaac	56	rPF0951	5'GGATCCACTAGTttataatctcaaagaactagc	54	330			B8
PF1667	fPF1667	5'GGCTCCCATatggagttatatgacgtttc	54	rPF1667	5'GGATCCACTAGTctaccaaacttttgttccta	54	330			B9
PF0455	fPF0455	5'GGCTCCCATatggaatgggagatggggt	58	rPF0455	5'GGATCCACTAGTctaatactccaaaggttcaa	54	333			B10
PF0986	fPF0986	5'GGCTCCCATatggtgaaattctgccccaa	58	rPF0986	5'GGATCCACTAGTttattcgtaactcctccata	54	333			B11
PF1786	fPF1786	5'GGCTCCCATatggaggaggaagagtcg	56	rPF1786	5'GGATCCACTAGTtcatgatactcttgttttttc	54	333			B12
PF1545	fPF1545	5'GGCTCCCATatgatgccaatgaacccaa	54	rPF1545	5'GGATCCACTAGTctaaggagagccttcagta	56	336			C1
PF0575	fPF0575	5'GGCTCCCATatgaatccctctgaagtctt	56	rPF0575	5'GGATCCACTAGTtcaataacttcgatgaaaatc	54	339			C2
PF0960	fPF0960	5'GGCTCCCATatgggatcggggaagacc	58	rPF0960	5'GGATCCACTAGTttaatttttcttccgctttct	54	339			C3
PF1087	fPF1087	5'GGCTCCCATatggctgaggacattgagg	58	rPF1087	5'GGATCCACTAGTtcaccatttaattctaaattct	54	339			C4
PF0470	fPF0470	5'GGCTCCCATatgaaagtatacaggctcta	54	rPF0470	5'GGATCCACTAGTtcattctttatccctcccaa	56	342			C5
PF1546	fPF1546	5'GGCTCCCATatgagggtattgaaagaatg	54	rPF1546	5'GGATCCACTAGTctactcttcttctatttcct	54	342			C6
PF1582	fPF1582	5'GGCTCCCATatgcctaagaaagagaggaa	56	rPF1582	5'GGATCCACTAGTtcactctagcagcagaga	54	342			C7
PF1278	fPF1278	5'GGCTCCCATatgaaggctaggattatcta	54	rPF1278	5'GGATCCACTAGTtcaccattccagttccact	56	345			C8
PF1756	fPF1756	5'GGCTCCCATatggtgaacataatggatga	54	rPF1756	5'GGATCCACTAGTttatttctccctctcaacta	54	345			C9
PF0311	fPF0311	5'GGCTCCCATatgatgaaaatgattaaaaagc	54	rPF0311	5'GGATCCACTAGTtcattttctcacctccatga	56	351			C10
PF0646	fPF0646	5'GGCTCCCATatgtcttatggagaagagag	56	rPF0646	5'GGATCCACTAGTtcatctaacatcgttaaaatc	54	351			C11
PF0648	fPF0648	5'GGCTCCCATatggcttccgcaaaaactg	56	rPF0648	5'GGATCCACTAGTttaaaaaatgttatgagaaaaag	54	351			C12
PF2007	fPF2007	5'GGCTCCCATatgagtgaagtttataggct	54	rPF2007	5'GGATCCACTAGTttaggcttctctggtggct	58	351			D1
PF0704	fPF0704	5'GGCTCCCATatgttcaggtacaggagaa	54	rPF0704	5'GGATCCACTAGTtcaaagcgattcaatagcg	54	354			D2
PF1653	fPF1653	5'GGCTCCCATatgaggatacttgcaattgg	56	rPF1653	5'GGATCCACTAGTttaacctaatttaaagcttttc	54	354			D3
PF0626	fPF0626	5'GGCTCCCATatgactggaactggaaaaac	56	rPF0626	5'GGATCCACTAGTttatctcctttctttggtga	54	357			D4
PF1431	fPF1431	5'GGCTCCCATatggatgaaatgtttggatac	54	rPF1431	5'GGATCCACTAGTtcacccccttagtaggagt	58	357			D5
PF1595	fPF1595	5'GGCTCCCATatgtatgctatccagctaat	54	rPF1595	5'GGATCCACTAGTttattttctatctttctctagc	56	360			D6
PF1036	fPF1036	5'GGCTCCCATatgatagggagaggcaaact	58	rPF1036	5'GGATCCACTAGTtcactctctatacttgtcaa	54	363			D7
PF1646	fPF1646	5'GGCTCCCATatgaagagaacaggtccaac	58	rPF1646	5'GGATCCACTAGTtcactccattattcttactc	54	363			D8
PF1841	fPF1841	5'GGCTCCCATatgagggaaattggaaaaaag	56	rPF1841	5'GGATCCACTAGTctattttacttcagctgaaat	54	372			D9
PF0726	fPF0726	5'GGCTCCCATatgttctattacgtgagaaag	56	rPF0726	5'GGATCCACTAGTttacagcgactcaataattc	54	375			D10
PF0958	fPF0958	5'GGCTCCCATatgctcactttaacgtttttg	54	rPF0958	5'GGATCCACTAGTttatcctaagagccacttcc	58	375			D11
PF1367	fPF1367	5'GGCTCCCATatgatggccaaaccaagtta	56	rPF1367	5'GGATCCACTAGTtcacttcattaattccttaac	54	375			D12
PF1813	fPF1813	5'GGCTCCCATatggtaataatgaagataagct	54	rPF1813	5'GGATCCACTAGTttatccagccctcctctca	58	375			E1
PF1219	fPF1219	5'GGCTCCCATatgcattctcatggcttagt	54	rPF1219	5'GGATCCACTAGTtcaacgttgggatgctcg	56	378			E2
PF0839	fPF0839	5'GGCTCCCATatgtttcttgtggatacaaat	54	rPF0839	5'GGATCCACTAGTtcacaaaaagaggatttttac	54	381			E3
PF1069	fPF1069	5'GGCTCCCATatggcgatttggcaggga	56	rPF1069	5'GGATCCACTAGTtcactcttcgaggaggat	54	384			E4
PF1149	fPF1149	5'GGCTCCCATatgatgaagatgagtattgtg	54	rPF1149	5'GGATCCACTAGTtcaatccctctctaggact	56	387			E5
PF1013	fPF1013	5'GGCTCCCATatgaggagggttagtgttat	56	rPF1013	5'GGATCCACTAGTctactccttcttgtttacaa	54	390			E6
PF1413	fPF1413	5'GGCTCCCATatggtgagaagaaaggctat	56	rPF1413	5'GGATCCACTAGTttaatctttttctatagtttcc	54	390			E7
PF0725	fPF0725	5'GGCTCCCATatgaattcaaaagaattcagg	54	rPF0725	5'GGATCCACTAGTtcatacctccagaaaaatct	54	393			E8
PF1486	fPF1486	5'GGCTCCCATatgggagattacatagtggt	56	rPF1486	5'GGATCCACTAGTttacccttgatactcttctt	54	393			E9
PF1807	fPF1807	5'GGCTCCCATatggatgagaaggagtttaa	54	rPF1807	5'GGATCCACTAGTtcacaccctggggttcaa	56	393			E10
PF1625	fPF1625	5'GGCTCCCATatgctgaacacgatagtgct	58	rPF1625	5'GGATCCACTAGTtcactctaaatcttcctcat	54	399			E11
PF2031	fPF2031	5'GGCTCCCATatgaaagaagaaggtctaga	54	rPF2031	5'GGATCCACTAGTtcatttcaatatttcctgtttta	56	399			E12
PF0851	fPF0851	5'GGCTCCCATatgtatatccttcaaaagaac	54	rPF0851	5'GGATCCACTAGTctacttagccacagcttgat	58	402			F1
PF0391	fPF0391	5'GGCTCCCATatgaagctcaaagggagg	54	rPF0391	5'GGATCCACTAGTtcataaatccccctgggca	58	405			F2
PF1608	fPF1608	5'GGCTCCCATatgaatatggagggtgagaa	54	rPF1608	5'GGATCCACTAGTctagtgtttcccatgtctct	58	405			F3
PF0945	fPF0945	5'GGCTCCCATatggttgcgtgtagcataat	54	rPF0945	5'GGATCCACTAGTctacttctttgcaatccaca	56	408			F4
PF1644	fPF1644	5'GGCTCCCATatgaggatcattcaaactac	54	rPF1644	5'GGATCCACTAGTtcaacgataactcttctgtc	56	408			F5
PF0452	fPF0452	5'GGCTCCCATatggaaaaagtagaccgaat	54	rPF0452	5'GGATCCACTAGTttaccactccgttatgaagg	58	411			F6
PF0974	fPF0974	5'GGCTCCCATatggggaagccgatgcag	58	rPF0974	5'GGATCCACTAGTttactcactctttatgatgg	54	411			F7
PF1576	fPF1576	5'GGCTCCCATatgagagttgagataaccgc	58	rPF1576	5'GGATCCACTAGTctaagatccaccttttttac	54	411			F8
PF0680	fPF0680	5'GGCTCCCATatgaaaatcgtaaaaaaagagt	54	rPF0680	5'GGATCCACTAGTctattctccaatggcctgaa	58	414			F9
PF0901	fPF0901	5'GGCTCCCATatgatcttatgctcagagaa	54	rPF0901	5'GGATCCACTAGTtcacagtatactaattctcc	54	414			F10
PF1174	fPF1174	5'GGCTCCCATatgaaagactataggccact	56	rPF1174	5'GGATCCACTAGTtcattcatcctccaagtatt	54	414			F11
PF1987	fPF1987	5'GGCTCCCATatggctatacttggacataa	54	rPF1987	5'GGATCCACTAGTctactgtctaactacaacc	54	414			F12
PF0322	fPF0322	5'GGCTCCCATatgggaattgtaaggtttgg	56	rPF0322	5'GGATCCACTAGTctagactatgtccctacc	54	417			G1
PF0781	fPF0781	5'GGCTCCCATatgaggttcattgatgcaaat	56	rPF0781	5'GGATCCACTAGTtcaactattaactattctaaca	54	417			G2
PF0812	fPF0812	5'GGCTCCCATatgagattcattgacagcaa	54	rPF0812	5'GGATCCACTAGTtcagtcttggatcacctcaa	58	417			G3
PF1264	fPF1264	5'GGCTCCCATatgggagataagacaaaagt	54	rPF1264	5'GGATCCACTAGTtcactcctcttctcctttaa	56	417			G4
PF1307	fPF1307	5'GGCTCCCATatgataaagaaaatcacgatc	54	rPF1307	5'GGATCCACTAGTctatatgtatccatgctctt	54	420			G5
PF1498	fPF1498	5'GGCTCCCATatggtcaccaagcgctta	54	rPF1498	5'GGATCCACTAGTtcaacccctccctctctt	56	420			G6
PF1297	fPF1297	5'GGCTCCCATatggtatcgatgaacatgtt	54	rPF1297	5'GGATCCACTAGTtcactctataggaactccgt	58	423			G7
PF1814	fPF1814	5'GGCTCCCATatggcaaagaaaggtgcag	56	rPF1814	5'GGATCCACTAGTtcacacaattatgctagcta	54	426			G8
PF0523	fPF0523	5'GGCTCCCATatgcttgaaatcagaacaaaag	58	rPF0523	5'GGATCCACTAGTttatagggcctctattattg	54	429			G9
PF0535	fPF0535	5'GGCTCCCATatgaagacttttctcaccga	56	rPF0535	5'GGATCCACTAGTttaatcctctttaatctcttc	54	429			G10
PF0565	fPF0565	5'GGCTCCCATatggggatgaagtacctcat	58	rPF0565	5'GGATCCACTAGTtcaaatcatttcaacctcca	54	429			G11
PF1091	fPF1091	5'GGCTCCCATatgaagcattacgtaagctt	54	rPF1091	5'GGATCCACTAGTtcattttgctccctcccaa	56	429			G12
PF1645	fPF1645	5'GGCTCCCATatgaggattattaacgctga	54	rPF1645	5'GGATCCACTAGTtcagaactttcctcccagg	58	429			H1
PF0673	fPF0673	5'GGCTCCCATatgaaggtcaagatcgttat	54	rPF0673	5'GGATCCACTAGTtcaccctaactcaattaatg	54	435			H2
PF0927	fPF0927	5'GGCTCCCATatggtggtttttatgagcga	54	rPF0927	5'GGATCCACTAGTctactcaaccatcccctca	58	435			H3
PF1840	fPF1840	5'GGCTCCCATatgttactcactaatcatgc	54	rPF1840	5'GGATCCACTAGTtcagctgaagtaaaatagag	54	435			H4
PF1946	fPF1946	5'GGCTCCCATatggtagagagatctaaagt	54	rPF1946	5'GGATCCACTAGTttaagtagaggatctgaact	54	435			H5
PF0375	fPF0375	5'GGCTCCCATatggaaaacaataaggaattg	54	rPF0375	5'GGATCCACTAGTtcacttcttaagcttgaagc	56	441			H6
PF1302	fPF1302	5'GGCTCCCATatggcttgctattcatcatc	54	rPF1302	5'GGATCCACTAGTtcactctatctccactattt	54	444			H7
PF1381	fPF1381	5'GGCTCCCATatgggaaagatggttatcac	54	rPF1381	5'GGATCCACTAGTctatttttgtgtattttccct	54	444			H8
PF1802	fPF1802	5'GGCTCCCATatgataaggagaaggaagaa	54	rPF1802	5'GGATCCACTAGTttaaacgagaacagcttctc	56	444			H9
PF0603	fPF0603	5'GGCTCCCATatgctgggcagattggca	56	rPF0603	5'GGATCCACTAGTctagagtttgttagccttta	54	447			H10
PF0801	fPF0801	5'GGCTCCCATatgaactttcagcaggaaat	54	rPF0801	5'GGATCCACTAGTtcagcttgtacccatagtaa	56	447			H11
PF1044	fPF1044	5'GGCTCCCATatgcccaagctaatgactg	56	rPF1044	5'GGATCCACTAGTtcattcacttcttaatttaagt	54	447	6	52	A1
PF1318	fPF1318	5'GGCTCCCATatgagcaatggaagatatct	54	rPF1318	5'GGATCCACTAGTtcatgctcccataatcagtt	56	447			A2
PF1428	fPF1428	5'GGCTCCCATatgaatgaagatatgggagt	54	rPF1428	5'GGATCCACTAGTtcatgacttccacctcctaa	58	447			A3
PF1650	fPF1650	5'GGCTCCCATatggctaactttaggcatat	54	rPF1650	5'GGATCCACTAGTtcacttcttcttcctgctaa	56	447			A4
PF2053	fPF2053	5'GGCTCCCATatgaggaggatggacaaagt	58	rPF2053	5'GGATCCACTAGTttagagaagctcaaactttg	54	447			A5
PF1086	fPF1086	5'GGCTCCCATatggtgaaccttgatttcc	54	rPF1086	5'GGATCCACTAGTctactcatcatccacaataa	54	453			A6
PF1806	fPF1806	5'GGCTCCCATatgaacactctcaagatgca	56	rPF1806	5'GGATCCACTAGTtcacttcttcaacaaaccat	54	453			A7
PF0355	fPF0355	5'GGCTCCCATatgaaaatgccccttccacc	58	rPF0355	5'GGATCCACTAGTtcatatgagttctttctcca	54	456			A8
PF1543	fPF1543	5'GGCTCCCATatgagaggaattcttgatga	54	rPF1543	5'GGATCCACTAGTctatttgacaggtaattcag	54	456			A9
PF0785.3n	fPF0785.3n	5'GGCTCCCATatggtggttgtattgagctt	54	rPF0785.3n	5'GGATCCACTAGTtcagcttgtacccatagtaa	56	459			A10
PF1239	fPF1239	5'GGCTCCCATatggagtatgaagaaagcat	54	rPF1239	5'GGATCCACTAGTctagggagccctgggaat	58	459			A11
PF0271	fPF0271	5'GGCTCCCATatggacaagaaaataacagc	54	rPF0271	5'GGATCCACTAGTctactctccttcttttggaa	56	462			A12
PF1493	fPF1493	5'GGCTCCCATatgaaggtgttatggatcaa	54	rPF1493	5'GGATCCACTAGTttagtacatgagaatcaacc	54	462			B1
PF0298	fPF0298	5'GGCTCCCATatggtagaagttgagaagat	54	rPF0298	5'GGATCCACTAGTtcattctcttccctcttcct	58	471			B2
PF0789	fPF0789	5'GGCTCCCATatgaaaatccttgccatagc	56	rPF0789	5'GGATCCACTAGTttaaggagatattgctacga	54	471			B3
PF1206	fPF1206	5'GGCTCCCATatgaacccaatgcctcgaa	56	rPF1206	5'GGATCCACTAGTctagattattttctccctct	54	471			B4
PF1854	fPF1854	5'GGCTCCCATatgaagctaactcatgtaga	54	rPF1854	5'GGATCCACTAGTctaggagcgttcttctttaa	56	471			B5
PF0693	fPF0693	5'GGCTCCCATatgatattagatgttaggggt	56	rPF0693	5'GGATCCACTAGTtcatcttttctctaattttttaa	54	477			B6
PF1623	fPF1623	5'GGCTCCCATatgagctggataactcctaa	56	rPF1623	5'GGATCCACTAGTctagtatgggaacataacta	54	477			B7
PF1476	fPF1476	5'GGCTCCCATatgaatacagggctcccctt	58	rPF1476	5'GGATCCACTAGTttacgacttcagcatgttta	54	480			B8
PF0923	fPF0923	5'GGCTCCCATatgaaggcttcaagtctcgt	58	rPF0923	5'GGATCCACTAGTttaatctttgtcatacacatg	54	483			B9
PF1084	fPF1084	5'GGCTCCCATatgaaaaagaagtacaaaaaag	54	rPF1084	5'GGATCCACTAGTtcacttctcttccctcctaa	58	483			B10
PF0931	fPF0931	5'GGCTCCCATatgaacgaagttgaaagaac	54	rPF0931	5'GGATCCACTAGTtcagcatttagcctgcttct	58	486			B11
PF0864	fPF0864	5'GGCTCCCATatgagtgaaattcaccttga	54	rPF0864	5'GGATCCACTAGTctacacctcagcaaggaa	54	489			B12
PF1214	fPF1214	5'GGCTCCCATatgaaggcgccgatctgtg	58	rPF1214	5'GGATCCACTAGTttaaataaaggatatctttgtc	54	498			C1
PF0688	fPF0688	5'GGCTCCCATatgtccctaggaggatct	54	rPF0688	5'GGATCCACTAGTtcagaagagcgcaagttgaa	58	501			C2
PF0561	fPF0561	5'GGCTCCCATatgacgcccatggagaca	56	rPF0561	5'GGATCCACTAGTttatcctaacagtatcgctt	54	504			C3
PF1423	fPF1423	5'GGCTCCCATatgtccttcataacagcatt	54	rPF1423	5'GGATCCACTAGTtcatgcccctaacctcct	56	504			C4
PF1432	fPF1432	5'GGCTCCCATatgactaacaattcggagag	54	rPF1432	5'GGATCCACTAGTttactcattttcctcacctt	54	504			C5
PF1985	fPF1985	5'GGCTCCCATatgcactttatatatatggaga	54	rPF1985	5'GGATCCACTAGTtcaatgagttcttctcttag	54	504			C6
PF1590	fPF1590	5'GGCTCCCATatggataggtatgtgctcct	58	rPF1590	5'GGATCCACTAGTttatcttagcgttaaggcat	54	510			C7
PF0266	fPF0266	5'GGCTCCCATatgaaaacagttatagagttc	54	rPF0266	5'GGATCCACTAGTctagaacttagtccactcca	58	513			C8
PF0427	fPF0427	5'GGCTCCCATatgcctaaagttggaatcat	54	rPF0427	5'GGATCCACTAGTtcattcctctcccagatatt	56	513			C9
PF0403	fPF0403	5'GGCTCCCATatgataggagtcataacttc	54	rPF0403	5'GGATCCACTAGTttacctccttgttggttgaa	56	516			C10
PF0863	fPF0863	5'GGCTCCCATatggaagttgaaataaagttta	54	rPF0863	5'GGATCCACTAGTtcatgaagagcgtccagat	56	516			C11
PF1283	fPF1283	5'GGCTCCCATatggtcgtgaaaagaacaat	54	rPF1283	5'GGATCCACTAGTtcattcaaagacaacgaact	54	516			C12
PF1770	fPF1770	5'GGCTCCCATatgcaaataaggtttgcagg	56	rPF1770	5'GGATCCACTAGTttattcattcatgctcacct	54	516			D1
PF0424	fPF0424	5'GGCTCCCATatggttttcttaatcctatac	54	rPF0424	5'GGATCCACTAGTctacccctcctcaaaaagt	56	519			D2
PF0602	fPF0602	5'GGCTCCCATatgcaggcgtatagacttt	54	rPF0602	5'GGATCCACTAGTttattcggccctatatatct	54	519			D3
PF1089	fPF1089	5'GGCTCCCATatggtgggatttatggagg	54	rPF1089	5'GGATCCACTAGTttagatcaccctaaaggtct	56	519			D4
PF1110	fPF1110	5'GGCTCCCATatggactacgacgacaactt	56	rPF1110	5'GGATCCACTAGTtcacttaattaggacttctg	54	519			D5
PF1433	fPF1433	5'GGCTCCCATatgagtaaagctgaaatggt	54	rPF1433	5'GGATCCACTAGTtcatttcttctccctcctga	58	522			D6
PF1479	fPF1479	5'GGCTCCCATatgagcgaagaagttcaaga	56	rPF1479	5'GGATCCACTAGTtcagaaatcttctccaaaga	54	522			D7
PF1727	fPF1727	5'GGCTCCCATatgaagattaagaagtggga	54	rPF1727	5'GGATCCACTAGTctacttgcctaagctagtaa	56	522			D8
PF1190	fPF1190	5'GGCTCCCATatgacaatccaagaagttag	54	rPF1190	5'GGATCCACTAGTtcacggccctatgtgcat	56	525			D9
PF1199	fPF1199	5'GGCTCCCATatggaagttactgagaaaga	54	rPF1199	5'GGATCCACTAGTtcagaaattgaagtttatatct	54	525			D10
PF1443	fPF1443	5'GGCTCCCATatgacgtgggaaaagggag	58	rPF1443	5'GGATCCACTAGTtcagatcacatacttatcct	54	525			D11
PF1155	fPF1155	5'GGCTCCCATatgcaacatgtaattgcctt	54	rPF1155	5'GGATCCACTAGTctagatgtattcaaactctc	54	528			D12
PF1624	fPF1624	5'GGCTCCCATatgaagcaccttaaatggtt	54	rPF1624	5'GGATCCACTAGTtcatcctcttactgctacga	58	528			E1
PF2038	fPF2038	5'GGCTCCCATatgagttggaaagaaaagct	54	rPF2038	5'GGATCCACTAGTttaatactcaattccccttc	54	528			E2
PF0395	fPF0395	5'GGCTCCCATatgatagacctaatccttct	54	rPF0395	5'GGATCCACTAGTtcaatgatcatctttcagcc	56	531			E3
PF0254	fPF0254	5'GGCTCCCATatgtctgtaatgtttaaattac	54	rPF0254	5'GGATCCACTAGTctaatctccattcctaacca	56	534			E4
PF0325	fPF0325	5'GGCTCCCATatgaataaattgtttggaattg	54	rPF0325	5'GGATCCACTAGTtcagtcgcatgctccagc	58	534			E5
PF0865	fPF0865	5'GGCTCCCATatgaaaattattgtagcaataac	54	rPF0865	5'GGATCCACTAGTtcaacccccccatcttg	54	534			E6
PF1105	fPF1105	5'GGCTCCCATatgccagaggaagccctc	58	rPF1105	5'GGATCCACTAGTctagagaatcttaactcctt	54	537			E7
PF1010	fPF1010	5'GGCTCCCATatgggtaaagaggcgataa	54	rPF1010	5'GGATCCACTAGTctatattctcttcccctctt	56	540			E8
PF2025	fPF2025	5'GGCTCCCATatgaagatagcgatcccaac	58	rPF2025	5'GGATCCACTAGTtcaccaccagccgtaata	54	540			E9
PF1733	fPF1733	5'GGCTCCCATatggagaagaaatttatagcc	54	rPF1733	5'GGATCCACTAGTctatacgacagtctcgagt	56	552			E10
PF1314	fPF1314	5'GGCTCCCATatgaaggcggctgtgttga	58	rPF1314	5'GGATCCACTAGTctaagaaaatgtatggatgg	54	558			E11
PF1633	fPF1633	5'GGCTCCCATatgaatgttaaaaaagtctttg	54	rPF1633	5'GGATCCACTAGTctagagtccagcgagctt	56	558			E12
PF1014	fPF1014	5'GGCTCCCATatgacgtatgtctttgcata	54	rPF1014	5'GGATCCACTAGTctaagaggtcacattaatcc	56	561			F1
PF1536	fPF1536	5'GGCTCCCATatgattaccatgatcaaggtt	54	rPF1536	5'GGATCCACTAGTtcaaacacctccttgccct	58	561			F2
PF1811	fPF1811	5'GGCTCCCATatggcagtagagataccaa	54	rPF1811	5'GGATCCACTAGTtcatccctccactatttcaa	56	561			F3
PF0232	fPF0232	5'GGCTCCCATatgtgtagaaaggatgtaatg	56	rPF0232	5'GGATCCACTAGTttaaatatccaacagctctc	54	564			F4
PF1652	fPF1652	5'GGCTCCCATatgggggcccacttctcc	58	rPF1652	5'GGATCCACTAGTttaacatgtttcttttgccg	54	564			F5
PF1656	fPF1656	5'GGCTCCCATatgagggtactagagcttg	56	rPF1656	5'GGATCCACTAGTctaaaacttgttaaaggaaac	54	564			F6
PF0196	fPF0196	5'GGCTCCCATatgtataaggaaccttttgg	54	rPF0196	5'GGATCCACTAGTctactttttccacctgggat	58	570			F7
PF1290	fPF1290	5'GGCTCCCATatgaagattttggtagtggc	56	rPF1290	5'GGATCCACTAGTctattctttgactacttctc	54	570			F8
PF1980	fPF1980	5'GGCTCCCATatgaagcttgttaacgttga	54	rPF1980	5'GGATCCACTAGTctatacatcttccctcacc	56	570			F9
PF0396	fPF0396	5'GGCTCCCATatgtctatcagtacaagctc	54	rPF0396	5'GGATCCACTAGTctactcttcgcttatataca	54	573			F10
PF1261	fPF1261	5'GGCTCCCATatgctctccatattaaggaa	54	rPF1261	5'GGATCCACTAGTttatagccccctaaaaattc	54	573			F11
PF1859	fPF1859	5'GGCTCCCATatgaagagaggctgggga	54	rPF1859	5'GGATCCACTAGTttaagtatgtcgagatctttc	56	576			F12
PF1444	fPF1444	5'GGCTCCCATatggttgattggaggttatt	54	rPF1444	5'GGATCCACTAGTtcattctttaacctccttcc	56	579			G1
PF1494	fPF1494	5'GGCTCCCATatgctaaaggtgtttgctat	54	rPF1494	5'GGATCCACTAGTctaagcagatacaggagca	56	579			G2
PF1509	fPF1509	5'GGCTCCCATatgaagaaaggtcaggtctc	58	rPF1509	5'GGATCCACTAGTtcaccctattccaatgttta	54	582			G3
PF1846	fPF1846	5'GGCTCCCATatgatgaaagaatacgtagc	54	rPF1846	5'GGATCCACTAGTtcaagtgattgagcagagaa	56	585			G4
PF2042	fPF2042	5'GGCTCCCATatgattaggagggttaaaag	54	rPF2042	5'GGATCCACTAGTctattctttggagctttctc	56	585			G5
PF0491	fPF0491	5'GGCTCCCATatgggcagagacaaaaaaaat	56	rPF0491	5'GGATCCACTAGTttatttcttctttttccctga	54	588			G6
PF1651	fPF1651	5'GGCTCCCATatgagccactactattcaga	54	rPF1651	5'GGATCCACTAGTctaggctatcccggcata	56	588			G7
PF0352	fPF0352	5'GGCTCCCATatgctctgctctcatggag	56	rPF0352	5'GGATCCACTAGTttaaagtaacatctccctca	54	591			G8
PF0618	fPF0618	5'GGCTCCCATatggtaataggtgcggtgtt	58	rPF0618	5'GGATCCACTAGTttaaaattcctttatgaaagtc	54	591			G9
PF0977	fPF0977	5'GGCTCCCATatgaaattcatgattctatcc	54	rPF0977	5'GGATCCACTAGTttatcccctcgcagctag	56	594			G10
PF2060	fPF2060	5'GGCTCCCATatggatagtattccccagtt	54	rPF2060	5'GGATCCACTAGTttatgtaatgtattcttggag	54	594			G11
PF0586	fPF0586	5'GGCTCCCATatggtgaggaatatgaaatc	54	rPF0586	5'GGATCCACTAGTctaatcattccatatggcct	56	600			G12
PF1880	fPF1880	5'GGCTCCCATatgattcgcttcatcctaga	56	rPF1880	5'GGATCCACTAGTtcatttcctttccttttcac	54	600			H1
PF1827	fPF1827	5'GGCTCCCATatgaaagttaaaacaataatgac	54	rPF1827	5'GGATCCACTAGTctacttaacgagaaccttta	54	840			H2
PF1100	fPF1100	5'GGCTCCCATatgaaaaaaatcaataaaaaaatc	54	rPF1100	5'GGATCCACTAGTtcactctcttgggatatac	54	987			H3
PF0234	fPF0234	5'GGCTCCCATatgattattccaattttaaatttg	56	rPF0234	5'GGATCCACTAGTttagctgagctctaatttct	54	1074			H4
PF0324	fPF0324	5'GGCTCCCATatggaaaaagtgaataaatttg	54	rPF0324	5'GGATCCACTAGTtcatgggctctgcccaca	58	606			H5
PF1403	fPF1403	5'GGCTCCCATatgagaatattcattataaagtc	54	rPF1403	5'GGATCCACTAGTtcatggaatgccaattctgt	56	609			H6
PF1501	fPF1501	5'GGCTCCCATatgaagcttgacgactcctt	58	rPF1501	5'GGATCCACTAGTttacaggtagtgctttctta	54	612			H7
PF0211	fPF0211	5'GGCTCCCATatgaagaagaaggagcttga	56	rPF0211	5'GGATCCACTAGTttaaaaaatcctagaaaagcg	54	615			H8
PF0224	fPF0224	5'GGCTCCCATatgaacaaaaggtgcgaaga	54	rPF0224	5'GGATCCACTAGTttaaatgagttctttctttagt	54	615			H9
PF0587	fPF0587	5'GGCTCCCATatgattaggcatgctgttgt	56	rPF0587	5'GGATCCACTAGTctaggtcttaatgagtattg	54	615			H10
PF1895	fPF1895	5'GGCTCCCATatgaacttgcgagttttgg	54	rPF1895	5'GGATCCACTAGTtcatatcttcttcaccagaa	54	615			H11
PF2027	fPF2027	5'GGCTCCCATatgggggaaaagggtggaa	56	rPF2027	5'GGATCCACTAGTttactcccatcttactgcaa	56	66	7	54	A1
PF0773	fPF0773	5'GGCTCCCATatggaagcagttcttgacac	58	rPF0773	5'GGATCCACTAGTttataaggtgttgtcaaggc	56	96			A2
PF1018	fPF1018	5'GGCTCCCATatgaagaggagaccaaggaa	58	rPF1018	5'GGATCCACTAGTtcagattagacctctctctt	56	114			A3
PF0912	fPF0912	5'GGCTCCCATatggccccaaaggtcatata	58	rPF0912	5'GGATCCACTAGTtcataatatcaacctcccca	56	117			A4
PF0757	fPF0757	5'GGCTCCCATatggagctcgataggaacta	58	rPF0757	5'GGATCCACTAGTtcaagaggtgatgcccca	56	126			A5
PF0576	fPF0576	5'GGCTCCCATatgcagattgttgaggcgat	58	rPF0576	5'GGATCCACTAGTtcaataatcacgggaatcca	56	141			A6
PF0832	fPF0832	5'GGCTCCCATatgaaaagcgactacgcaag	58	rPF0832	5'GGATCCACTAGTttatagatcttcaacgctgg	56	141			A7
PF1216	fPF1216	5'GGCTCCCATatggcttttcccacagaaac	56	rPF1216	5'GGATCCACTAGTctagctagcccgtaactg	56	150			A8
PF2009	fPF2009	5'GGCTCCCATatggttgaggccgtgtata	56	rPF2009	5'GGATCCACTAGTctaaatggcctttacccttc	58	150			A9
PF0252	fPF0252	5'GGCTCCCATatgggacagaagtggaagc	58	rPF0252	5'GGATCCACTAGTtcacttcttccactctgtat	56	153			A10
PF1475	fPF1475	5'GGCTCCCATatggcgaggttcccagaa	56	rPF1475	5'GGATCCACTAGTtcagcgtcctcctcctct	58	156			A11
PF1897	fPF1897	5'GGCTCCCATatgtcttccaaggaaattgc	56	rPF1897	5'GGATCCACTAGTctaagtaggactaccttcga	58	180			A12
PF0713	fPF0713	5'GGCTCCCATatggctcccctctccctt	58	rPF0713	5'GGATCCACTAGTtcaaaaggggatgaggataa	56	183			B1
PF1182.1n	fPF1182.1n	5'GGCTCCCATatgaggggtggaaagataat	56	rPF1182.1n	5'GGATCCACTAGTtcaggaagaacctctttcat	56	183			B2
PF0255	fPF0255	5'GGCTCCCATatgagtgaaaaagcctgcag	56	rPF0255	5'GGATCCACTAGTtcagcgcacccttatggc	58	186			B3
PF0959	fPF0959	5'GGCTCCCATatggccgtaaaaacaaagtc	56	rPF0959	5'GGATCCACTAGTtcattcctcctcaacctcg	58	186			B4
PF1989	fPF1989	5'GGCTCCCATatggcagaattacaggagag	58	rPF1989	5'GGATCCACTAGTttaccctccaaggattaaga	56	186			B5
PF0884.1n	fPF0884.1n	5'GGCTCCCATatgaaccaggcgagagga	56	rPF0884.1n	5'GGATCCACTAGTttattccctccctgactgc	58	189			B6
PF1320.1n	fPF1320.1n	5'GGCTCCCATatgtgctccgctcaaggct	58	rPF1320.1n	5'GGATCCACTAGTttaggagcttttagttgcca	56	189			B7
PF0218	fPF0218	5'GGCTCCCATatggctaagccaataattcc	56	rPF0218	5'GGATCCACTAGTtcactctagaacttcaagga	56	192			B8
PF0662	fPF0662	5'GGCTCCCATatggttcgtggtatgattcc	58	rPF0662	5'GGATCCACTAGTtcacaggtagtggctcag	56	192			B9
PF1896.1n	fPF1896.1n	5'GGCTCCCATatggaagacatgggttcttc	56	rPF1896.1n	5'GGATCCACTAGTttaacaatctgacaaaaattttc	56	192			B10
PF1541	fPF1541	5'GGCTCCCATatgttgatgggtagtggaac	56	rPF1541	5'GGATCCACTAGTtcaatgggcgttctttttct	56	195			B11
PF0861.1n	fPF0861.1n	5'GGCTCCCATatgggaacgctcataattgtt	56	rPF0861.1n	5'GGATCCACTAGTctaaggcttagggtatttttg	58	198			B12
PF1369	fPF1369	5'GGCTCCCATatggcaaggtggaacgtc	56	rPF1369	5'GGATCCACTAGTttactctcctcctctctgta	58	201			C1
PF0228	fPF0228	5'GGCTCCCATatggaaggaaaaatccctgt	56	rPF0228	5'GGATCCACTAGTtcagatcattaggttccaaat	56	204			C2
PF1179	fPF1179	5'GGCTCCCATatgacctctaaggagtttgt	56	rPF1179	5'GGATCCACTAGTtcaacctgtataatccgcta	56	204			C3
PF1722	fPF1722	5'GGCTCCCATatgggagaattaccaattgc	56	rPF1722	5'GGATCCACTAGTtcagctcttaattgcgagct	58	204			C4
PF1909	fPF1909	5'GGCTCCCATatggcgtggaaggtttctg	58	rPF1909	5'GGATCCACTAGTtcaagcctcctcaatagtaa	56	204			C5
PF1133	fPF1133	5'GGCTCCCATatggaggtaaagttgctact	56	rPF1133	5'GGATCCACTAGTttagctgcccgcttgtttaa	58	207			C6
PF1220	fPF1220	5'GGCTCCCATatgttcataagggaggtctt	56	rPF1220	5'GGATCCACTAGTtcactccacaaatggattct	56	207			C7
PF0355.1n	fPF0355.1n	5'GGCTCCCATatgaagacaatagcggtcga	58	rPF0355.1n	5'GGATCCACTAGTtcaactccccttctttttct	56	210			C8
PF0829	fPF0829	5'GGCTCCCATatgaggggagtaaagatggt	56	rPF0829	5'GGATCCACTAGTtcattgggaggccttgag	56	210			C9
PF1643	fPF1643	5'GGCTCCCATatgggggcaagtcccgtg	60	rPF1643	5'GGATCCACTAGTtcaatacactctgtaatgcat	56	213			C10
PF1955	fPF1955	5'GGCTCCCATatgggtatggaaagcctact	58	rPF1955	5'GGATCCACTAGTctactctagtagcattatcc	56	216			C11
PF0706.1n	fPF0706.1n	5'GGCTCCCATatggtgatactaatggaggc	56	rPF0706.1n	5'GGATCCACTAGTttactcctccagggcctt	56	219			C12
PF0727	fPF0727	5'GGCTCCCATatggtgaaggccgtattga	56	rPF0727	5'GGATCCACTAGTttagcagccttctcctcca	58	219			D1
PF0573	fPF0573	5'GGCTCCCATatgcccattacgaaggttac	58	rPF0573	5'GGATCCACTAGTtcactgcatgcattgtttca	56	228			D2
PF1323	fPF1323	5'GGCTCCCATatgaagcttccgagagacg	58	rPF1323	5'GGATCCACTAGTttagggatcttcaagaagct	56	228			D3
PF1015.1n	fPF1015.1n	5'GGCTCCCATatgggtggtttgtatcgtca	56	rPF1015.1n	5'GGATCCACTAGTtcactcggcattttctagct	58	231			D4
PF0842.1n	fPF0842.1n	5'GGCTCCCATatgggggggatatctcca	56	rPF0842.1n	5'GGATCCACTAGTttaatgagctccagatgagg	58	237			D5
PF0710	fPF0710	5'GGCTCCCATatgagctttcctgcaccac	56	rPF0710	5'GGATCCACTAGTttagccctctccgaggtg	58	243			D6
PF0550	fPF0550	5'GGCTCCCATatgggtaatgcagcaataaac	56	rPF0550	5'GGATCCACTAGTtcataccctcccaaccgg	58	246			D7
PF1893	fPF1893	5'GGCTCCCATatggtgagggcatatatttta	56	rPF1893	5'GGATCCACTAGTttactcttcttcctccatct	56	246			D8
PF0819	fPF0819	5'GGCTCCCATatgcctgcaattgatgttgg	58	rPF0819	5'GGATCCACTAGTtcaggcaaggcttattcct	56	252			D9
PF2008	fPF2008	5'GGCTCCCATatgagcggaaccaaaaaggt	58	rPF2008	5'GGATCCACTAGTtcactccgttatccttctaa	56	252			D10
PF0833	fPF0833	5'GGCTCCCATatggggagctatctaaacga	58	rPF0833	5'GGATCCACTAGTtcatgcatcctgcaatgaat	56	258			D11
PF0841.1n	fPF0841.1n	5'GGCTCCCATatggatgtgttccccattag	56	rPF0841.1n	5'GGATCCACTAGTctataacctttgcatccaag	56	273			D12
PF0283	fPF0283	5'GGCTCCCATatggggatagtcagggct	56	rPF0283	5'GGATCCACTAGTctacccgatgattctaaatc	56	276			E1
PF0732.2n	fPF0732.2n	5'GGCTCCCATatgctatcctgcatcccac	58	rPF0732.2n	5'GGATCCACTAGTttatactatcattatagcttcc	56	276			E2
PF1881	fPF1881	5'GGCTCCCATatggctgaggagcacgtt	56	rPF1881	5'GGATCCACTAGTtcagacctttctctctagaa	56	282			E3
PF1082	fPF1082	5'GGCTCCCATatgagatctactgctctcct	56	rPF1082	5'GGATCCACTAGTctataatgggggaggaaata	56	285			E4
PF1450	fPF1450	5'GGCTCCCATatgaactgtatagtttgtattg	56	rPF1450	5'GGATCCACTAGTctaccacctcacccacca	58	285			E5
PF0510	fPF0510	5'GGCTCCCATatgagaatcagagagttcca	56	rPF0510	5'GGATCCACTAGTtcacttctcttcacactcac	58	291			E6
PF1169	fPF1169	5'GGCTCCCATatgcctaaatacttcaaaaaag	56	rPF1169	5'GGATCCACTAGTttaacgcttttcccattcca	56	300			E7
PF1894	fPF1894	5'GGCTCCCATatgggaaggtttgtagtatg	56	rPF1894	5'GGATCCACTAGTctacgcactccttcttctaa	58	303			E8
PF0774	fPF0774	5'GGCTCCCATatgttcggagagatcgtacc	58	rPF0774	5'GGATCCACTAGTtcacacttgtgtcaagaact	56	309			E9
PF0867	fPF0867	5'GGCTCCCATatgtcaaaagtcatggagct	56	rPF0867	5'GGATCCACTAGTctagtgcctactgatccac	58	312			E10
PF1222	fPF1222	5'GGCTCCCATatgttcttgtctgtccatcc	58	rPF1222	5'GGATCCACTAGTtcacatttgtgtcaaggact	56	312			E11
PF1271	fPF1271	5'GGCTCCCATatgaagcgctggggactaa	58	rPF1271	5'GGATCCACTAGTttatcctccctcccgaag	56	312			E12
PF1151	fPF1151	5'GGCTCCCATatggagggagtggtacct	56	rPF1151	5'GGATCCACTAGTtcaaggattgtcccatccat	58	315			F1
PF1687	fPF1687	5'GGCTCCCATatgggtgatgccctgcca	58	rPF1687	5'GGATCCACTAGTtcactcacttccatcacct	56	315			F2
PF0970	fPF0970	5'GGCTCCCATatgaacactctatttggaaaaac	58	rPF0970	5'GGATCCACTAGTctacttttcttccttaatcatt	56	318			F3
PF1737	fPF1737	5'GGCTCCCATatgaaagttgctgtgtacct	56	rPF1737	5'GGATCCACTAGTtcagctttcttccgtaggc	58	318			F4
PF0385	fPF0385	5'GGCTCCCATatggcaaaatgtcccatttg	56	rPF0385	5'GGATCCACTAGTtcacctcttaactcttctgt	56	327			F5
PF0438	fPF0438	5'GGCTCCCATatgcagcaccctagaaagat	58	rPF0438	5'GGATCCACTAGTtcatagttcctccctttcta	56	327			F6
PF0776	fPF0776	5'GGCTCCCATatggaaccacatgccgtaga	58	rPF0776	5'GGATCCACTAGTtcatatgtacgctacttcca	56	327			F7
PF0761	fPF0761	5'GGCTCCCATatgtacctcaaaggtgaagt	56	rPF0761	5'GGATCCACTAGTttaatagagagggccgtaga	58	330			F8
PF0383	fPF0383	5'GGCTCCCATatgaaaaaagttattcacatcg	56	rPF0383	5'GGATCCACTAGTttaaggctcttcagaagttc	56	336			F9
PF0387	fPF0387	5'GGCTCCCATatgaaggccgagataagtaa	56	rPF0387	5'GGATCCACTAGTttaaagccagacagtgtcct	58	339			F10
PF0434	fPF0434	5'GGCTCCCATatgtatttttatgttcccttgc	56	rPF0434	5'GGATCCACTAGTttaatacaggtctatggctg	56	339			F11
PF1815	fPF1815	5'GGCTCCCATatgatgagagatataggtttg	56	rPF1815	5'GGATCCACTAGTtcacctcctctcttcagc	56	342			F12
PF1448	fPF1448	5'GGCTCCCATatgatctcctcttactatttc	56	rPF1448	5'GGATCCACTAGTtcatcctctcaacctcctt	56	345			G1
PF1844	fPF1844	5'GGCTCCCATatgttgaagggtggtttcat	56	rPF1844	5'GGATCCACTAGTtcatcttctaagcacctcca	58	348			G2
PF1378	fPF1378	5'GGCTCCCATatgagtgagaggccaaaaac	58	rPF1378	5'GGATCCACTAGTtcacctccacccgaattg	56	363			G3
PF2019	fPF2019	5'GGCTCCCATatggaagaagttactcaggt	56	rPF2019	5'GGATCCACTAGTtcatagtgaccaccacatca	58	369			G4
PF0689	fPF0689	5'GGCTCCCATatggaagttcctacaggtac	58	rPF0689	5'GGATCCACTAGTctactgtccgatagcctg	56	372			G5
PF1223	fPF1223	5'GGCTCCCATatgggagcagtccttgac	56	rPF1223	5'GGATCCACTAGTctacctcaaaatctccactt	56	372			G6
PF1235	fPF1235	5'GGCTCCCATatggaccttagggaagtag	56	rPF1235	5'GGATCCACTAGTtcaccttcttgcaagtacaa	56	372			G7
PF1503	fPF1503	5'GGCTCCCATatgtatagaaaaggggccca	58	rPF1503	5'GGATCCACTAGTtcatgatttcccctccaac	56	372			G8
PF0609	fPF0609	5'GGCTCCCATatggagattgacaaaggact	56	rPF0609	5'GGATCCACTAGTtcaaacttgagaggaagtga	56	378			G9
PF0654	fPF0654	5'GGCTCCCATatgagacttgacccgagg	56	rPF0654	5'GGATCCACTAGTtcacatccacatctctacaa	56	378			G10
PF0913	fPF0913	5'GGCTCCCATatggaggagctcggcgtt	58	rPF0913	5'GGATCCACTAGTttatttcaaatagctcttttgg	56	378			G11
PF1182	fPF1182	5'GGCTCCCATatggagttccaacttgtcc	56	rPF1182	5'GGATCCACTAGTctactgacccacaacctc	56	381			G12
PF1236	fPF1236	5'GGCTCCCATatggttgaggtcgaacact	56	rPF1236	5'GGATCCACTAGTtcactcttccctgactgca	58	381			H1
PF1194	fPF1194	5'GGCTCCCATatgtggaaggaaaaagccg	56	rPF1194	5'GGATCCACTAGTtcactcattttcaaccaaaac	56	384			H2
PF1816	fPF1816	5'GGCTCCCATatgtggaggaacagcgaag	58	rPF1816	5'GGATCCACTAGTtcattttctccacctcttct	56	384			H3
PF0225	fPF0225	5'GGCTCCCATatgataaagggaacttcagc	56	rPF0225	5'GGATCCACTAGTttacaaactcatggattgcc	56	387			H4
PF0281	fPF0281	5'GGCTCCCATatgccaggccctggtatat	58	rPF0281	5'GGATCCACTAGTttaaaggagggcgaggag	56	387			H5
PF0672	fPF0672	5'GGCTCCCATatggaaacattccactgtga	56	rPF0672	5'GGATCCACTAGTtcaccacttccctatctcat	58	387			H6
PF0830	fPF0830	5'GGCTCCCATatgataaggaatgtcctaaaac	56	rPF0830	5'GGATCCACTAGTttataaaaattttcccgcattg	56	387			H7
PF0574	fPF0574	5'GGCTCCCATatgcatgcagtgatagatac	56	rPF0574	5'GGATCCACTAGTctatggcaagatttcaacgc	58	402			H8
PF1948	fPF1948	5'GGCTCCCATatgtttaagaaaattgaccacg	56	rPF1948	5'GGATCCACTAGTtcattccttcctttcgcata	56	402			H9
PF0802	fPF0802	5'GGCTCCCATatgatcctctcgttagtact	56	rPF0802	5'GGATCCACTAGTtcatttcccactagtccaac	58	405			H10
PF0871	fPF0871	5'GGCTCCCATatggacaagcctgaagaaat	56	rPF0871	5'GGATCCACTAGTttattcttctccccctctga	58	408			H11
PF1735.2n	fPF1735.2n	5'GGCTCCCATatgatggttagtaggctgga	56	rPF1735.2n	5'GGATCCACTAGTtcattctattctaattcccca	56	408	8	54	A1
PF2026	fPF2026	5'GGCTCCCATatgagcatatgcacaagaaag	56	rPF2026	5'GGATCCACTAGTtcattctcttattgctcctg	56	411			A2
PF1072	fPF1072	5'GGCTCCCATatggaggacttaaggagaca	58	rPF1072	5'GGATCCACTAGTtcactcattttcttcaccct	56	414			A3
PF1648	fPF1648	5'GGCTCCCATatgagcgaggagcaagttaa	58	rPF1648	5'GGATCCACTAGTtcagacacgcctacctct	56	414			A4
PF0570	fPF0570	5'GGCTCCCATatgtcagaggagagctataa	56	rPF0570	5'GGATCCACTAGTttaggagaagtacgagctga	58	417			A5
PF1716	fPF1716	5'GGCTCCCATatgaagagagtttggctggt	58	rPF1716	5'GGATCCACTAGTttatcccaacataccctcaa	56	417			A6
PF0516	fPF0516	5'GGCTCCCATatgagagttgaaaagggtcg	56	rPF0516	5'GGATCCACTAGTttatgcaccctcatttatttc	56	420			A7
PF0615	fPF0615	5'GGCTCCCATatgcacgaatgggcgttg	56	rPF0615	5'GGATCCACTAGTtcattcttctccctccttct	58	420			A8
PF0686	fPF0686	5'GGCTCCCATatgagagttattaagattcaaac	56	rPF0686	5'GGATCCACTAGTtcactcttcccaatccatc	56	420			A9
PF0699	fPF0699	5'GGCTCCCATatgtcttccctcttcaaaag	56	rPF0699	5'GGATCCACTAGTttactcatcgataatatctttc	56	420			A10
PF2028	fPF2028	5'GGCTCCCATatgccccttgttgttgcc	56	rPF2028	5'GGATCCACTAGTttactctccacctccaacaa	58	426			A11
PF1552	fPF1552	5'GGCTCCCATatgagacagtgggaacacta	58	rPF1552	5'GGATCCACTAGTtcatatgtctggaactagct	56	429			A12
PF0711	fPF0711	5'GGCTCCCATatggtcctcctcctcacg	58	rPF0711	5'GGATCCACTAGTttatcgacgtgcatcgtga	56	438			B1
PF1510	fPF1510	5'GGCTCCCATatgaaggctcaactaagcat	56	rPF1510	5'GGATCCACTAGTtcaattgccgtttgccctc	58	438			B2
PF1107	fPF1107	5'GGCTCCCATatgccgtgtccattttgcaa	58	rPF1107	5'GGATCCACTAGTctacttctcattaagtagcc	56	441			B3
PF1559	fPF1559	5'GGCTCCCATatgcctggtaagaaagctc	56	rPF1559	5'GGATCCACTAGTtcacctcctgggcttttct	58	444			B4
PF1116	fPF1116	5'GGCTCCCATatgggagataaccgcaagg	58	rPF1116	5'GGATCCACTAGTtcattcacaaaacgtctcga	56	447			B5
PF1231	fPF1231	5'GGCTCCCATatgctggatgagctagataa	56	rPF1231	5'GGATCCACTAGTctagaatacccttgcatatc	56	447			B6
PF1703	fPF1703	5'GGCTCCCATatgcgaatcacaataagtgg	56	rPF1703	5'GGATCCACTAGTtcaacttttccccccaatc	56	447			B7
PF1734	fPF1734	5'GGCTCCCATatggaaatcgacgatctcga	58	rPF1734	5'GGATCCACTAGTctaaggttctagtctgaagt	56	447			B8
PF1230	fPF1230	5'GGCTCCCATatgcaagggtattctaggag	58	rPF1230	5'GGATCCACTAGTtcattgaagcttgaggatct	56	453			B9
PF1499	fPF1499	5'GGCTCCCATatggcaacagtttatgacgt	56	rPF1499	5'GGATCCACTAGTtcaatacttcttaagctcgg	56	453			B10
PF0598	fPF0598	5'GGCTCCCATatggcagagcttaaggtttc	58	rPF0598	5'GGATCCACTAGTttagaggttagccagtatct	56	459			B11
PF1990	fPF1990	5'GGCTCCCATatggcagggaaaatctttgc	58	rPF1990	5'GGATCCACTAGTtcactcctccttctgcag	56	459			B12
PF0785.2n	fPF0785.2n	5'GGCTCCCATatgaggaggtatataattatgc	56	rPF0785.2n	5'GGATCCACTAGTttactcacaaacagtactttta	56	462			C1
PF0836	fPF0836	5'GGCTCCCATatgagaaacatcatcccctt	56	rPF0836	5'GGATCCACTAGTttagttcatcttttccataaag	56	468			C2
PF0929	fPF0929	5'GGCTCCCATatgaaagtggagggatttgt	56	rPF0929	5'GGATCCACTAGTtcaaccaaagaaagcaccca	58	471			C3
PF0617	fPF0617	5'GGCTCCCATatggaagagctgagagaag	56	rPF0617	5'GGATCCACTAGTctaagaaagctcaagactttc	58	477			C4
PF2056	fPF2056	5'GGCTCCCATatggcgaggatgcatgct	56	rPF2056	5'GGATCCACTAGTtcagcggacgagcaactt	56	477			C5
PF1604	fPF1604	5'GGCTCCCATatggatttagaaagggcact	56	rPF1604	5'GGATCCACTAGTttatccaccacctaccctta	58	480			C6
PF0333	fPF0333	5'GGCTCCCATatggccgcaggagagcc	58	rPF0333	5'GGATCCACTAGTttaacttttcactctaaatacg	56	483			C7
PF0414	fPF0414	5'GGCTCCCATatgtgggtcgaagtcttatc	56	rPF0414	5'GGATCCACTAGTctactgagtattgttggact	56	486			C8
PF0584	fPF0584	5'GGCTCCCATatggaaaagcccaggttcaa	56	rPF0584	5'GGATCCACTAGTttaacgaggttctccactat	56	486			C9
PF0483	fPF0483	5'GGCTCCCATatgttcacgggtaaggtatt	56	rPF0483	5'GGATCCACTAGTctaatcacctatccactctc	58	489			C10
PF0939	fPF0939	5'GGCTCCCATatgaaggctagagggagg	56	rPF0939	5'GGATCCACTAGTtcattttgccaacctcctct	58	495			C11
PF0659	fPF0659	5'GGCTCCCATatggtgcatgcctcttgga	58	rPF0659	5'GGATCCACTAGTttagtttgataaataggggga	56	498			C12
PF1326	fPF1326	5'GGCTCCCATatggacatattgggcagagc	58	rPF1326	5'GGATCCACTAGTttaaattcccaaatttttgagg	56	501			D1
PF0398	fPF0398	5'GGCTCCCATatgcatccaattcttgaagc	56	rPF0398	5'GGATCCACTAGTttaccaaggaacacttttcc	56	504			D2
PF1834	fPF1834	5'GGCTCCCATatgaaggccaaaaagatgct	56	rPF1834	5'GGATCCACTAGTtcatgggttagaggttgagt	58	513			D3
PF1115	fPF1115	5'GGCTCCCATatggagctcaagataaagca	56	rPF1115	5'GGATCCACTAGTttaccttgcggttatctcc	56	519			D4
PF0382	fPF0382	5'GGCTCCCATatgaatcccagggtgtgc	56	rPF0382	5'GGATCCACTAGTtcatccagcggttggagg	58	522			D5
PF1600	fPF1600	5'GGCTCCCATatgcccgtgtatgaaataaat	56	rPF1600	5'GGATCCACTAGTtcatatcttctttctcccct	56	522			D6
PF0653	fPF0653	5'GGCTCCCATatgaagtacctcttcatcgt	56	rPF0653	5'GGATCCACTAGTttatccctccaagaggagt	56	525			D7
PF0717	fPF0717	5'GGCTCCCATatgtactacctccacaacga	58	rPF0717	5'GGATCCACTAGTttaacggaaacgacgggtt	56	525			D8
PF0742	fPF0742	5'GGCTCCCATatgttgagcgaaagaatgct	56	rPF0742	5'GGATCCACTAGTttactctcctccctgcatta	58	525			D9
PF0257	fPF0257	5'GGCTCCCATatgaacccatttcatgacct	56	rPF0257	5'GGATCCACTAGTtcactccttctttccaaact	56	537			D10
PF1953	fPF1953	5'GGCTCCCATatggctcagaagatactagt	56	rPF1953	5'GGATCCACTAGTtcatcgtccctcaattaagt	56	540			D11
PF1984	fPF1984	5'GGCTCCCATatggtggggagtgtttatac	58	rPF1984	5'GGATCCACTAGTttatgtagggctgtactctt	56	540			D12
PF1649	fPF1649	5'GGCTCCCATatgggtgatcctaagaggc	58	rPF1649	5'GGATCCACTAGTtcatgcctcaccaccttg	56	543			E1
PF1773	fPF1773	5'GGCTCCCATatgaggaaggaaattcttttg	56	rPF1773	5'GGATCCACTAGTctacttctcagaaagctcg	56	543			E2
PF0300	fPF0300	5'GGCTCCCATatgataatcatcatggctgg	56	rPF0300	5'GGATCCACTAGTtcatcgaattcctcggact	56	552			E3
PF1808	fPF1808	5'GGCTCCCATatgccagtagatgcctgga	58	rPF1808	5'GGATCCACTAGTtcagaatgttatgggctttc	56	555			E4
PF0334	fPF0334	5'GGCTCCCATatgagttctatggagtctga	56	rPF0334	5'GGATCCACTAGTtcagtccacctccgttgg	58	558			E5
PF0256	fPF0256	5'GGCTCCCATatgtacaagatagtcaccgt	56	rPF0256	5'GGATCCACTAGTtcacttcttaccctcctcc	58	570			E6
PF0750	fPF0750	5'GGCTCCCATatgaagattgaactccccca	58	rPF0750	5'GGATCCACTAGTtcagaggagcctaccaac	56	588			E7
PF0366	fPF0366	5'GGCTCCCATatggtgggggtggaagca	58	rPF0366	5'GGATCCACTAGTctacttggaaagtgacctaa	56	591			E8
PF1800	fPF1800	5'GGCTCCCATatgccttttgtggtcatcat	56	rPF1800	5'GGATCCACTAGTtcaagcatattcattcaccg	56	591			E9
PF0338	fPF0338	5'GGCTCCCATatgcttgttgcggcagtag	56	rPF0338	5'GGATCCACTAGTtcactgcagttctatcacat	56	594			E10
PF1508	fPF1508	5'GGCTCCCATatgatcaaagttaaagattcag	56	rPF1508	5'GGATCCACTAGTttatagtttgacaatgcccct	58	594			E11
PF1876	fPF1876	5'GGCTCCCATatgaatgaggcaacgttaga	56	rPF1876	5'GGATCCACTAGTctactcaagaataggaccta	56	594			E12
PF0698	fPF0698	5'GGCTCCCATatggcacttgctatagcaat	56	rPF0698	5'GGATCCACTAGTttacagacctacagaagttc	56	597			F1
PF2041	fPF2041	5'GGCTCCCATatggagatgctaggggtaat	56	rPF2041	5'GGATCCACTAGTctattctctaagaagtccac	56	597			F2
PF2054	fPF2054	5'GGCTCCCATatggctgcgaaaagggct	56	rPF2054	5'GGATCCACTAGTctaagctataacctggggc	58	597			F3
PF1640	fPF1640	5'GGCTCCCATatggctgatgagtatctagt	56	rPF1640	5'GGATCCACTAGTttaccttctcacgatcttca	56	609			F4
PF1658	fPF1658	5'GGCTCCCATatgaggtttgttttaccaaag	56	rPF1658	5'GGATCCACTAGTtcaatgtccataaacagacc	56	615			F5
PF1833	fPF1833	5'GGCTCCCATatggatacaatagcctttgc	56	rPF1833	5'GGATCCACTAGTttatagctgaagtttgggca	56	615			F6
PF1060	fPF1060	5'GGCTCCCATatggaggatctcaggcctg	58	rPF1060	5'GGATCCACTAGTtcattgctgaggaagttcat	56	624			F7
PF1334	fPF1334	5'GGCTCCCATatgaacctaaggaacaagct	56	rPF1334	5'GGATCCACTAGTtcatcctaaaacctcctcta	56	624			F8
PF1441	fPF1441	5'GGCTCCCATatggaggaggtaacatttag	56	rPF1441	5'GGATCCACTAGTttactgtcctgattccttct	56	627			F9
PF1730	fPF1730	5'GGCTCCCATatgaagagagggctcttca	56	rPF1730	5'GGATCCACTAGTttatctagaaccatagtttttc	56	633			F10
PF1819	fPF1819	5'GGCTCCCATatggcaattgagaggtactt	56	rPF1819	5'GGATCCACTAGTtcactcggcttcattgctc	58	633			F11
PF0288	fPF0288	5'GGCTCCCATatgtgcatcttaacattattaatt	56	rPF0288	5'GGATCCACTAGTttataacattccaagccttttc	58	636			F12
PF1490	fPF1490	5'GGCTCCCATatggacttacacactcacac	58	rPF1490	5'GGATCCACTAGTctagatcatctctgagaaca	56	648			G1
PF2023	fPF2023	5'GGCTCCCATatgaataattgtgagtgtatgg	56	rPF2023	5'GGATCCACTAGTttacccattctcgacctcc	58	648			G2
PF1019	fPF1019	5'GGCTCCCATatggctttttttgaagatttttc	58	rPF1019	5'GGATCCACTAGTttagatatctatggtatattgg	56	654			G3
PF1313	fPF1313	5'GGCTCCCATatgactcaaaaaaagcttatcg	56	rPF1313	5'GGATCCACTAGTttagaagtctaaaattggaaag	56	654			G4
PF1395	fPF1395	5'GGCTCCCATatggaggagtggaaaatgtt	56	rPF1395	5'GGATCCACTAGTtcacctccttttaacggcc	58	654			G5
PF1692	fPF1692	5'GGCTCCCATatgcctaaattggccggag	58	rPF1692	5'GGATCCACTAGTtcattttgtctcacctagca	56	654			G6
PF1857	fPF1857	5'GGCTCCCATatggatggattaaacaccctt	56	rPF1857	5'GGATCCACTAGTttatgattgcggcaattttttc	58	657			G7
PF0607	fPF0607	5'GGCTCCCATatgaagttcgaggagctgaa	58	rPF0607	5'GGATCCACTAGTctagctctcaaatacttcct	56	666			G8
PF0920	fPF0920	5'GGCTCCCATatgggtgagattagggaact	58	rPF0920	5'GGATCCACTAGTctaggtggtatgcataaagt	56	672			G9
PF1273	fPF1273	5'GGCTCCCATatgaaagttagagtggttgg	56	rPF1273	5'GGATCCACTAGTtcaatcatttccccactcct	58	684			G10
PF1749	fPF1749	5'GGCTCCCATatggaggcaggtttaccc	56	rPF1749	5'GGATCCACTAGTtcaccatatctcctcccc	56	687			G11
PF1920	fPF1920	5'GGCTCCCATatggctaaactcaaggagc	56	rPF1920	5'GGATCCACTAGTctactccttaattattcccg	56	687			G12
PF0828	fPF0828	5'GGCTCCCATatggtgggcttagctgac	56	rPF0828	5'GGATCCACTAGTtcattttgattcaagatgggc	58	690			H1
PF1629	fPF1629	5'GGCTCCCATatgcctattgccctcatttc	58	rPF1629	5'GGATCCACTAGTctaaactccctcgaataatc	56	693			H2
PF1929	fPF1929	5'GGCTCCCATatgtgggcttatctagcaat	56	rPF1929	5'GGATCCACTAGTtcacaccagtaggaggaac	58	693			H3
PF0295	fPF0295	5'GGCTCCCATatgagggaaagaggagtag	56	rPF0295	5'GGATCCACTAGTtcaaccatcctttcgagagt	58	696			H4
PF0834	fPF0834	5'GGCTCCCATatgaacctctgggcaataat	56	rPF0834	5'GGATCCACTAGTctaatcttccctgaactcga	58	699			H5
PF1981	fPF1981	5'GGCTCCCATatgcccagggaaaaggttg	58	rPF1981	5'GGATCCACTAGTtcacaagctctccctcac	56	699			H6
PF0463	fPF0463	5'GGCTCCCATatgattaaggcagtcttttttg	58	rPF0463	5'GGATCCACTAGTttactgaccgtttaactcct	56	705			H7
PF1344	fPF1344	5'GGCTCCCATatgtttggatggaggggaa	56	rPF1344	5'GGATCCACTAGTttagaactcccttaggagct	58	711			H8
PF1735	fPF1735	5'GGCTCCCATatgaatcaacttgaagcggt	56	rPF1735	5'GGATCCACTAGTttagaggttaaccagtgcct	58	714			H9
PF1449	fPF1449	5'GGCTCCCATatggtaggtatgctcaagag	56	rPF1449	5'GGATCCACTAGTtcattctttcacctcctcct	58	717			H10
PF0386	fPF0386	5'GGCTCCCATatgtgggacacgagtaaaga	58	rPF0386	5'GGATCCACTAGTtcatcccttcagaaaagctt	56	726			H11
PF1255	fPF1255	5'GGCTCCCATatgtgggccgtgtacatga	58	rPF1255	5'GGATCCACTAGTttaggcttttgcttgttcgg	58	99	9	56	A1
PF1226	fPF1226	5'GGCTCCCATatgttgaggcggttgcagat	58	rPF1226	5'GGATCCACTAGTttataatccccctctagcgt	58	123			A2
PF0737	fPF0737	5'GGCTCCCATatgcccaaaagcttctccc	58	rPF0737	5'GGATCCACTAGTtcacccttcaagaagctttc	58	135			A3
PF1215	fPF1215	5'GGCTCCCATatgtccgcgaatgaaatagc	58	rPF1215	5'GGATCCACTAGTctagactatcctcccgtag	58	141			A4
PF1067	fPF1067	5'GGCTCCCATatgcttgggattagtggtag	58	rPF1067	5'GGATCCACTAGTttagtacacccccgaaattg	58	147			A5
PF0379	fPF0379	5'GGCTCCCATatggcgaggaacaagccc	58	rPF0379	5'GGATCCACTAGTtcactcctttagcttagtcc	58	156			A6
PF0731	fPF0731	5'GGCTCCCATatggtgcagaatttagcgtg	58	rPF0731	5'GGATCCACTAGTtcaaaccttcaggaacttcg	58	168			A7
PF1681	fPF1681	5'GGCTCCCATatgagtgtagttgagtgtcc	58	rPF1681	5'GGATCCACTAGTctactctccccagtcctc	58	168			A8
PF0736.1n	fPF0736.1n	5'GGCTCCCATatgtttattggagaaatcccct	58	rPF0736.1n	5'GGATCCACTAGTctatgtacttggaggaaatgt	58	195			A9
PF0586.1n	fPF0586.1n	5'GGCTCCCATatgggagcaaaagttgggga	60	rPF0586.1n	5'GGATCCACTAGTtcaagtaaatcccagctctc	58	204			A10
PF1831	fPF1831	5'GGCTCCCATatgggagaattgccaattgc	58	rPF1831	5'GGATCCACTAGTtcagctcttaattgcgagct	58	204			A11
PF1368	fPF1368	5'GGCTCCCATatggctgaggatgaggggt	60	rPF1368	5'GGATCCACTAGTtcacctcctgctcttaatct	58	216			A12
PF0813	fPF0813	5'GGCTCCCATatgggaatggaagttaagcg	58	rPF0813	5'GGATCCACTAGTtcattcatactcccctgcaa	58	231			B1
PF1542	fPF1542	5'GGCTCCCATatggcggaaaggcctctc	58	rPF1542	5'GGATCCACTAGTtcaaccttcttctgttggag	58	231			B2
PF0840	fPF0840	5'GGCTCCCATatgaaacccttgttgctctc	58	rPF0840	5'GGATCCACTAGTttaaaggcaaacctccagtg	58	234			B3
PF0822	fPF0822	5'GGCTCCCATatggagccaagacccatga	58	rPF0822	5'GGATCCACTAGTctacttcctcttccttagct	58	246			B4
PF1554	fPF1554	5'GGCTCCCATatgcttgtaaagaagaagggt	58	rPF1554	5'GGATCCACTAGTctaatccagttctattccctt	58	252			B5
PF0244	fPF0244	5'GGCTCCCATatggaacagttctccaggga	58	rPF0244	5'GGATCCACTAGTtcagagcttgatcgagatttc	60	255			B6
PF1347	fPF1347	5'GGCTCCCATatggagaaaccgaacgttga	58	rPF1347	5'GGATCCACTAGTtcacaagccaagggccgt	58	267			B7
PF0821	fPF0821	5'GGCTCCCATatgaagccaatgtacaggtc	58	rPF0821	5'GGATCCACTAGTtcagctgagttgagctctaa	58	270			B8
PF0543	fPF0543	5'GGCTCCCATatggtcaaggttaaggttaag	58	rPF0543	5'GGATCCACTAGTttaacctccgcttacggga	58	273			B9
PF1062	fPF1062	5'GGCTCCCATatggatgtgttggagatgca	58	rPF1062	5'GGATCCACTAGTtcaccctataacctgggca	58	273			B10
PF1426	fPF1426	5'GGCTCCCATatgcatatctcgaaaaagaaag	58	rPF1426	5'GGATCCACTAGTtcatggggcttcacgctc	58	291			B11
PF1035	fPF1035	5'GGCTCCCATatggttcaaaaggctcacag	58	rPF1035	5'GGATCCACTAGTtcacttctgtggtctgagat	58	294			B12
PF1311	fPF1311	5'GGCTCCCATatgtattccacagctagggga	60	rPF1311	5'GGATCCACTAGTttaaggagataaacagttcaaat	58	300			C1
PF0720	fPF0720	5'GGCTCCCATatggcgccaataaaggtgg	58	rPF0720	5'GGATCCACTAGTctatcccgacctgcgcca	60	324			C2
PF1994	fPF1994	5'GGCTCCCATatggagtatgtgtatgctgc	58	rPF1994	5'GGATCCACTAGTtcatccaaagagtgcgctg	58	324			C3
PF0805	fPF0805	5'GGCTCCCATatgtttcccttgaacaggga	58	rPF0805	5'GGATCCACTAGTtcaaccaccaacctccttaa	58	357			C4
PF0738.1n	fPF0738.1n	5'GGCTCCCATatggagtggaagtcactgc	58	rPF0738.1n	5'GGATCCACTAGTtcatgggttctcttcttcct	58	360			C5
PF0643	fPF0643	5'GGCTCCCATatggggggatggatcagaa	58	rPF0643	5'GGATCCACTAGTtcattcaacacctccttcag	58	363			C6
PF2030	fPF2030	5'GGCTCCCATatgggaagagagcatatagg	58	rPF2030	5'GGATCCACTAGTtcaacgatcatgtggtctag	58	369			C7
PF0712	fPF0712	5'GGCTCCCATatgcacgtcgataaacccct	60	rPF0712	5'GGATCCACTAGTttattccgtttcccccgag	58	378			C8
PF0691	fPF0691	5'GGCTCCCATatgaggaccaacgcctttg	58	rPF0691	5'GGATCCACTAGTctatccaaaggtctctatgc	58	387			C9
PF0916	fPF0916	5'GGCTCCCATatggacgtgagaaaagctttg	58	rPF0916	5'GGATCCACTAGTctagatgttgagcctcctc	58	390			C10
PF1173	fPF1173	5'GGCTCCCATatggagcagaaaacgcacaa	58	rPF1173	5'GGATCCACTAGTctaaggagacttgtctagga	58	393			C11
PF1821	fPF1821	5'GGCTCCCATatggcgaggaaagagtttag	58	rPF1821	5'GGATCCACTAGTtcacttcactgcgacgaac	58	399			C12
PF1064	fPF1064	5'GGCTCCCATatgaacctctcggaatatcc	58	rPF1064	5'GGATCCACTAGTctatgagtgcattgcgtagt	58	402			D1
PF0619	fPF0619	5'GGCTCCCATatgctcgttcctggaagag	58	rPF0619	5'GGATCCACTAGTttaccatagggctagccca	58	405			D2
PF1416	fPF1416	5'GGCTCCCATatgaaagtagtattcaagaaaag	58	rPF1416	5'GGATCCACTAGTttatctcctctctttttcaatc	58	417			D3
PF1436	fPF1436	5'GGCTCCCATatgattagacttccgctcct	58	rPF1436	5'GGATCCACTAGTtcacttagaagcttgcttttc	58	420			D4
PF1934	fPF1934	5'GGCTCCCATatggaagcttggaggggc	58	rPF1934	5'GGATCCACTAGTtcagctccttcttcttaaaac	58	420			D5
PF0569	fPF0569	5'GGCTCCCATatgaaggcggtgacgtttc	58	rPF0569	5'GGATCCACTAGTtcagctcgtacttctcctaa	58	426			D6
PF0924	fPF0924	5'GGCTCCCATatgaaagaggaagagatccat	58	rPF0924	5'GGATCCACTAGTtcattggcgcggccccct	62	429			D7
PF1150	fPF1150	5'GGCTCCCATatggatgggacaatccttga	58	rPF1150	5'GGATCCACTAGTtcactttaccctcctaacca	58	468			D8
PF1205	fPF1205	5'GGCTCCCATatgaagcttgtccttgactc	58	rPF1205	5'GGATCCACTAGTctagcgcctcctgggaat	58	468			D9
PF1317	fPF1317	5'GGCTCCCATatgtgtgagctcttcgacg	58	rPF1317	5'GGATCCACTAGTttagtgaagagctctcatgg	58	468			D10
PF1820	fPF1820	5'GGCTCCCATatggcaaagcgctttggct	58	rPF1820	5'GGATCCACTAGTtcacctcctaatttcctcga	58	468			D11
PF1913	fPF1913	5'GGCTCCCATatgacaatgaaagggcggtt	58	rPF1913	5'GGATCCACTAGTtcactccatttctccctcc	58	474			D12
PF0336	fPF0336	5'GGCTCCCATatgccactcgacttcctttc	60	rPF0336	5'GGATCCACTAGTtcacacctccgcaagaact	58	477			E1
PF1201	fPF1201	5'GGCTCCCATatgagcagaacacctcaact	58	rPF1201	5'GGATCCACTAGTtcaaaactcggggagtatgt	58	495			E2
PF1991	fPF1991	5'GGCTCCCATatgccaaagcaggtagttga	58	rPF1991	5'GGATCCACTAGTctactccttctcagccttc	58	495			E3
PF1119	fPF1119	5'GGCTCCCATatggaagagtacgccttaga	58	rPF1119	5'GGATCCACTAGTctacccccaacaaagttcc	58	510			E4
PF1677	fPF1677	5'GGCTCCCATatgagagctagggatattgc	58	rPF1677	5'GGATCCACTAGTtcatcctctaagagccttct	58	516			E5
PF1279	fPF1279	5'GGCTCCCATatggctctaaggccagcc	58	rPF1279	5'GGATCCACTAGTttataggctctgggagagaa	58	546			E6
PF1342	fPF1342	5'GGCTCCCATatgatgaaaggaatactcccct	60	rPF1342	5'GGATCCACTAGTctactctgagagtatttcaag	58	546			E7
PF2040	fPF2040	5'GGCTCCCATatggcgagatgggagagaa	58	rPF2040	5'GGATCCACTAGTttaggctcctcttcctcct	58	552			E8
PF1295	fPF1295	5'GGCTCCCATatggtggatatgagcaaggt	58	rPF1295	5'GGATCCACTAGTtcaaagctcctcctcttctt	58	576			E9
PF0820	fPF0820	5'GGCTCCCATatgcctaaggggtgcctc	58	rPF0820	5'GGATCCACTAGTtcatcccacctccttctct	58	579			E10
PF1835	fPF1835	5'GGCTCCCATatgaaggttgtagccctcc	58	rPF1835	5'GGATCCACTAGTtcataaatctcccctgggaa	58	606			E11
PF1160	fPF1160	5'GGCTCCCATatgacattaaaaattgaaattaaaag	58	rPF1160	5'GGATCCACTAGTctatctcacccccaggag	58	609			E12
PF1805	fPF1805	5'GGCTCCCATatggctcacggtcctagg	58	rPF1805	5'GGATCCACTAGTtcattctctcgccccctc	58	612			F1
PF0332	fPF0332	5'GGCTCCCATatgctcattgaaggagacag	58	rPF0332	5'GGATCCACTAGTtcacacgactgcagcaatc	58	615			F2
PF0531	fPF0531	5'GGCTCCCATatgcatatcccagacggcc	58	rPF0531	5'GGATCCACTAGTtcatgttggaacacctccaa	58	615			F3
PF1558	fPF1558	5'GGCTCCCATatggcaaagccactaaacga	58	rPF1558	5'GGATCCACTAGTctaacgtgaagattcggcaa	58	648			F4
PF1992	fPF1992	5'GGCTCCCATatgccctttgacaggcaga	58	rPF1992	5'GGATCCACTAGTtcacccctctatcttaacag	58	651			F5
PF2034	fPF2034	5'GGCTCCCATatggcttcaagaggtgatgc	58	rPF2034	5'GGATCCACTAGTctatagcgagagtttctcag	58	690			F6
PF2049	fPF2049	5'GGCTCCCATatgtctctactcacctctct	58	rPF2049	5'GGATCCACTAGTttaccaccatcttctaccac	58	708			F7
PF0735	fPF0735	5'GGCTCCCATatgctggggttcaaaactga	58	rPF0735	5'GGATCCACTAGTtcagggccccctgttact	58	717			F8
PF0485	fPF0485	5'GGCTCCCATatggggaggataatctcgat	58	rPF0485	5'GGATCCACTAGTctagtacatgactctcgctt	58	738			F9
PF1039	fPF1039	5'GGCTCCCATatgctctcttccagagcct	58	rPF1039	5'GGATCCACTAGTtcaaatggaaacccctcttc	58	756			F10
PF1291	fPF1291	5'GGCTCCCATatggtgtacgttgcagtact	58	rPF1291	5'GGATCCACTAGTttatggccttcctccgtga	58	759			F11
PF0526	fPF0526	5'GGCTCCCATatgggggtagttgtgagtat	58	rPF0526	5'GGATCCACTAGTtcattcttctccttcggcaa	58	777			F12
PF0947	fPF0947	5'GGCTCCCATatggtctttatgcgctggag	58	rPF0947	5'GGATCCACTAGTttactgaatggcttcaggag	58	783			G1
PF1571	fPF1571	5'GGCTCCCATatggcatttgttccacctca	58	rPF1571	5'GGATCCACTAGTtcagtagttgctatccagct	58	783			G2
PF1622	fPF1622	5'GGCTCCCATatgatggaacaggtaataaaag	58	rPF1622	5'GGATCCACTAGTttatgttcccatactagcaag	58	786			G3
PF0853	fPF0853	5'GGCTCCCATatgcccaggatagccatag	58	rPF0853	5'GGATCCACTAGTctagccagtggcaccctt	58	798			G4
PF0703	fPF0703	5'GGCTCCCATatgcagagggccctcgtt	58	rPF0703	5'GGATCCACTAGTtcagaaacttccgcttccaa	58	816			G5
PF1755	fPF1755	5'GGCTCCCATatggaggacatagtggaagc	58	rPF1755	5'GGATCCACTAGTttactgccatatcacgacct	58	819			G6
PF0716	fPF0716	5'GGCTCCCATatgatagggtggattggtct	58	rPF0716	5'GGATCCACTAGTttaaagctccctgaatagcc	58	837			G7
PF1387	fPF1387	5'GGCTCCCATatgcacatcaggctgagctt	58	rPF1387	5'GGATCCACTAGTttaaatgtcaagtttttcttttttc	60	843			G8
PF1956	fPF1956	5'GGCTCCCATatggaggcccctcaaaatg	58	rPF1956	5'GGATCCACTAGTtcaaatgagaccttctgcct	58	846			G9
PF0687	fPF0687	5'GGCTCCCATatgtcatctactgagcccg	58	rPF0687	5'GGATCCACTAGTtcaccaccacaagctcttta	58	852			G10
PF0770	fPF0770	5'GGCTCCCATatgaaggttaggaaggccgt	58	rPF0770	5'GGATCCACTAGTctactcatcttgaacctcct	58	879			G11
PF1145	fPF1145	5'GGCTCCCATatgacgataaaggccccaac	58	rPF1145	5'GGATCCACTAGTttacttctctcttccatcgc	58	888			G12
PF0439	fPF0439	5'GGCTCCCATatggaggatgcttcgctcc	58	rPF0439	5'GGATCCACTAGTttatccccatggcctttcc	58	930			H1
PF0992	fPF0992	5'GGCTCCCATatggctgaagagagaagagc	58	rPF0992	5'GGATCCACTAGTctacaaccctccaatgttga	58	930			H2
PF0766	fPF0766	5'GGCTCCCATatgctcagggtgggcgtt	58	rPF0766	5'GGATCCACTAGTttattccacctccaagacct	58	951			H3
PF1683	fPF1683	5'GGCTCCCATatgatcaaggctgctgttgt	58	rPF1683	5'GGATCCACTAGTtcacacgggataaacaggat	58	993			H4
PF1678	fPF1678	5'GGCTCCCATatggacgagtttggcgttga	58	rPF1678	5'GGATCCACTAGTtcatgttgctaacctcctag	58	999			H5
PF1056	fPF1056	5'GGCTCCCATatgaaagcagccgttttagg	58	rPF1056	5'GGATCCACTAGTtcagagatagccaagcctg	58	1005			H6
PF1049	fPF1049	5'GGCTCCCATatgggagcgagggaggcc	62	rPF1049	5'GGATCCACTAGTtcacccaacaagggcattc	58	1014			H7
PF1926	fPF1926	5'GGCTCCCATatggctggtgaggaagttaa	58	rPF1926	5'GGATCCACTAGTctaatcctctatccctttttc	58	1050			H8
PF0600	fPF0600	5'GGCTCCCATatggtggaaggaatgaggag	58	rPF0600	5'GGATCCACTAGTtcattttacccgcctcaaag	58	1071			H9
PF1379	fPF1379	5'GGCTCCCATatggagatattggaagaaaaac	58	rPF1379	5'GGATCCACTAGTtcacttgattttaaacctcaac	58	1071			H10
PF1397	fPF1397	5'GGCTCCCATatgccctttgctcataaggt	58	rPF1397	5'GGATCCACTAGTttaccaccacattcccctg	58	1071			H11
PF1514	fPF1514	5'GGCTCCCATatgggtcctattttatggct	54	rPF1514	5'GGATCCACTAGTttaaatgctataaatattcatg	52	615	10	50	A1
PF1862	fPF1862	5'GGCTCCCATatggattatcacagaagaca	54	rPF1862	5'GGATCCACTAGTctattcacggaatattctat	52	618			A2
PF0895	fPF0895	5'GGCTCCCATatgaaacttgagattagaga	52	rPF0895	5'GGATCCACTAGTttaatcctttttatctatttttg	54	621			A3
PF1250	fPF1250	5'GGCTCCCATatgaaaaggttttttgcttttg	56	rPF1250	5'GGATCCACTAGTtcaataactattggaaaactt	52	621			A4
PF1404	fPF1404	5'GGCTCCCATatgttgcacttgaaagagaa	52	rPF1404	5'GGATCCACTAGTctactttaacattttttctagt	54	621			A5
PF1793	fPF1793	5'GGCTCCCATatgatagaattttatgcgag	52	rPF1793	5'GGATCCACTAGTttataacgtcttttcactata	52	630			A6
PF1979	fPF1979	5'GGCTCCCATatgtataggattaaggatga	52	rPF1979	5'GGATCCACTAGTtcagtcttgagattgtgg	52	633			A7
PF0745	fPF0745	5'GGCTCCCATatggaagttctaaaagactt	52	rPF0745	5'GGATCCACTAGTctaaatgttgaacgctcctt	56	636			A8
PF0988	fPF0988	5'GGCTCCCATatgaaaaagagtaaccttgat	52	rPF0988	5'GGATCCACTAGTtcaaagggttttgattctaa	52	639			A9
PF1842	fPF1842	5'GGCTCCCATatggaaattgaggttactcc	56	rPF1842	5'GGATCCACTAGTttacattggaactactaaga	52	639			A10
PF0806	fPF0806	5'GGCTCCCATatgagagttatttacgcaat	52	rPF0806	5'GGATCCACTAGTtcaagggaaacatgtcgtt	54	642			A11
PF0534	fPF0534	5'GGCTCCCATatgagcctgaaggagtata	54	rPF0534	5'GGATCCACTAGTttaaggacagtcaaatacc	52	645			A12
PF1074	fPF1074	5'GGCTCCCATatgaaggaagtctttaagga	54	rPF1074	5'GGATCCACTAGTtcaaaatctttcaacgttga	52	645			B1
PF1914	fPF1914	5'GGCTCCCATatggctggagggagaaat	54	rPF1914	5'GGATCCACTAGTttatttaagtctttccagaat	52	645			B2
PF1606	fPF1606	5'GGCTCCCATatgtttggaaaatacaaggt	52	rPF1606	5'GGATCCACTAGTttatgactttatcaaggcaa	52	648			B3
PF1688	fPF1688	5'GGCTCCCATatgagtgaagttcttacagt	52	rPF1688	5'GGATCCACTAGTtcaccaattccacctcgc	56	654			B4
PF1789	fPF1789	5'GGCTCCCATatgatcaaaggggttatatt	52	rPF1789	5'GGATCCACTAGTttaacatcgtgatcttttga	52	657			B5
PF0222	fPF0222	5'GGCTCCCATatggtgagggtaatattctt	54	rPF0222	5'GGATCCACTAGTtcaaatatctttttcattttca	52	660			B6
PF2017	fPF2017	5'GGCTCCCATatgaacggtatggaatctcc	56	rPF2017	5'GGATCCACTAGTttagattatcgtcttctttaa	52	660			B7
PF0644	fPF0644	5'GGCTCCCATatgaggtacatagttacagt	52	rPF0644	5'GGATCCACTAGTctaaattagagcttcgacaa	54	663			B8
PF1580	fPF1580	5'GGCTCCCATatgggagaggactttgag	54	rPF1580	5'GGATCCACTAGTtcacaagttttcataatacat	52	666			B9
PF0629	fPF0629	5'GGCTCCCATatgaatccattggacataat	52	rPF0629	5'GGATCCACTAGTttagactgcaggcaaaaatc	56	669			B10
PF1021	fPF1021	5'GGCTCCCATatgcaggtttggacgaaac	56	rPF1021	5'GGATCCACTAGTttatttactcatcattattctt	52	669			B11
PF1488	fPF1488	5'GGCTCCCATatgttggaaggatattacat	52	rPF1488	5'GGATCCACTAGTttagtcaagcatcccaagg	56	669			B12
PF1672	fPF1672	5'GGCTCCCATatggggagagtgtatgag	54	rPF1672	5'GGATCCACTAGTttatttaagtttttcgtcgaa	52	669			C1
PF1873	fPF1873	5'GGCTCCCATatgaaagattctatgttcttg	54	rPF1873	5'GGATCCACTAGTtcactcaaagtgactattta	52	669			C2
PF0679	fPF0679	5'GGCTCCCATatgatacatgagatgattct	52	rPF0679	5'GGATCCACTAGTtcatccttcaggccattg	54	672			C3
PF1339	fPF1339	5'GGCTCCCATatgacactccgacttcttaa	56	rPF1339	5'GGATCCACTAGTttacaaagtttctctgaaga	52	672			C4
PF1997	fPF1997	5'GGCTCCCATatgatgatatccaagaagct	54	rPF1997	5'GGATCCACTAGTttagtcctcttttataagtat	52	672			C5
PF1845	fPF1845	5'GGCTCCCATatgaacacatttggaatatttc	56	rPF1845	5'GGATCCACTAGTtcacactattagttctattat	52	675			C6
PF0681	fPF0681	5'GGCTCCCATatgcaaaaaaagatattaggt	52	rPF0681	5'GGATCCACTAGTttattcccccgtcccaaat	56	678			C7
PF1764	fPF1764	5'GGCTCCCATatggtgaaagtaacatttct	52	rPF1764	5'GGATCCACTAGTttagagctctaaagattcc	52	678			C8
PF0377	fPF0377	5'GGCTCCCATatgcacatagaaaagctcga	56	rPF0377	5'GGATCCACTAGTtcatataaatcctaatgcct	52	684			C9
PF0707	fPF0707	5'GGCTCCCATatgacgtttatattaccaca	52	rPF0707	5'GGATCCACTAGTctagtgatgcaggtaggc	56	684			C10
PF0299	fPF0299	5'GGCTCCCATatgaagaatttaatacaatttat	52	rPF0299	5'GGATCCACTAGTtcatgcccaaaccccca	54	687			C11
PF0980	fPF0980	5'GGCTCCCATatgaaggtcataggaatatt	52	rPF0980	5'GGATCCACTAGTtcattcttctaatgccatct	54	687			C12
PF1258	fPF1258	5'GGCTCCCATatgaatgtggaagaaatgaa	52	rPF1258	5'GGATCCACTAGTttacctttctaatctttttact	54	690			D1
PF1484	fPF1484	5'GGCTCCCATatgagagtcaaattgttgcc	56	rPF1484	5'GGATCCACTAGTctatcccacatataatttct	52	690			D2
PF0579	fPF0579	5'GGCTCCCATatgagttttttggcgattta	52	rPF0579	5'GGATCCACTAGTttaaagcacccttctcttaa	54	693			D3
PF1198	fPF1198	5'GGCTCCCATatgaaacttatggaagtttc	52	rPF1198	5'GGATCCACTAGTttagatttctactcctaact	52	693			D4
PF0930	fPF0930	5'GGCTCCCATatgaagtgggaggagtgg	56	rPF0930	5'GGATCCACTAGTctaaatgctgaactctatta	52	696			D5
PF1419	fPF1419	5'GGCTCCCATatgaagataaaagcaatctc	52	rPF1419	5'GGATCCACTAGTttatatgtatccaaatttttct	52	696			D6
PF1675	fPF1675	5'GGCTCCCATatgagagtagtgaagaaaata	52	rPF1675	5'GGATCCACTAGTttaaatgctttgagaggcaa	54	696			D7
PF1241	fPF1241	5'GGCTCCCATatgattgaggataagagatg	54	rPF1241	5'GGATCCACTAGTttactctatatagtgaacct	52	699			D8
PF1303	fPF1303	5'GGCTCCCATatgaaactggaagaattctt	52	rPF1303	5'GGATCCACTAGTctattccatgtacacttcaa	54	708			D9
PF1998	fPF1998	5'GGCTCCCATatggcaataactttaaaactc	54	rPF1998	5'GGATCCACTAGTctatctagatttcaaattctt	52	708			D10
PF1570	fPF1570	5'GGCTCCCATatgccaattagtgttgataa	52	rPF1570	5'GGATCCACTAGTtcataaccccttcctctc	54	711			D11
PF1757	fPF1757	5'GGCTCCCATatgaatccagcaccttttct	56	rPF1757	5'GGATCCACTAGTttaccaaatgacttcttctt	52	711			D12
PF1729	fPF1729	5'GGCTCCCATatgatggaaatggagttatat	52	rPF1729	5'GGATCCACTAGTttaaaatttagccaagtgatc	54	714			E1
PF0502	fPF0502	5'GGCTCCCATatgcataaattaaaagtcagt	52	rPF0502	5'GGATCCACTAGTttatgggagcacggcaac	56	717			E2
PF1386	fPF1386	5'GGCTCCCATatgcttgaaaaggaaaagaa	52	rPF1386	5'GGATCCACTAGTttaaaatgccccgactagtt	56	720			E3
PF1822	fPF1822	5'GGCTCCCATatgggtaagagtttaattca	52	rPF1822	5'GGATCCACTAGTtcacttccttctaccagtt	54	720			E4
PF1184	fPF1184	5'GGCTCCCATatgatacatgttggaacatg	54	rPF1184	5'GGATCCACTAGTttaaaatttcattatcaattgc	52	723			E5
PF1666	fPF1666	5'GGCTCCCATatgcagatgtggatagtctt	54	rPF1666	5'GGATCCACTAGTtcaccttatatatgattgga	52	723			E6
PF1777	fPF1777	5'GGCTCCCATatgaggagaatcaaggtgat	56	rPF1777	5'GGATCCACTAGTttatccagaagaatgaactt	52	723			E7
PF0393	fPF0393	5'GGCTCCCATatgagaattgagataaaattat	52	rPF0393	5'GGATCCACTAGTttattgctcttctataatctt	52	726			E8
PF0490	fPF0490	5'GGCTCCCATatggaagttataatacctca	52	rPF0490	5'GGATCCACTAGTttaatcttcaaattttatggct	54	732			E9
PF0904	fPF0904	5'GGCTCCCATatgataactatgagagagtta	52	rPF0904	5'GGATCCACTAGTctataatcccaataattccg	54	738			E10
PF1931	fPF1931	5'GGCTCCCATatggtaagaagagttaaaac	52	rPF1931	5'GGATCCACTAGTttagagttcgtaaatcctac	54	744			E11
PF0909	fPF0909	5'GGCTCCCATatgataagggtgagaaacct	56	rPF0909	5'GGATCCACTAGTttagtaaaattggcagaact	52	747			E12
PF2022	fPF2022	5'GGCTCCCATatgaaaaaaggcttttcagc	52	rPF2022	5'GGATCCACTAGTtcattttatgactatttcctt	52	750			F1
PF2037	fPF2037	5'GGCTCCCATatgttatcagatccacgtga	56	rPF2037	5'GGATCCACTAGTctaaaatagaagtaaagtgg	52	753			F2
PF0368	fPF0368	5'GGCTCCCATatgatatttctctttttcgtt	52	rPF0368	5'GGATCCACTAGTtcacggtattggaaatccaa	56	756			F3
PF0883	fPF0883	5'GGCTCCCATatgagtagaattaaaactctt	52	rPF0883	5'GGATCCACTAGTtcatttgacatccctcctat	56	756			F4
PF0808	fPF0808	5'GGCTCCCATatgaagcttagaattgaactt	52	rPF0808	5'GGATCCACTAGTctacatccactccctaaca	56	759			F5
PF1849	fPF1849	5'GGCTCCCATatgtcaataatagttgtcac	52	rPF1849	5'GGATCCACTAGTctaaggagaagactcagat	54	762			F6
PF1272	fPF1272	5'GGCTCCCATatgaaggtcgatttaaattc	52	rPF1272	5'GGATCCACTAGTtcattttatgaaatccccca	54	768			F7
PF1824	fPF1824	5'GGCTCCCATatgaaggtaaaggtttttga	52	rPF1824	5'GGATCCACTAGTtcacccatacaactcccta	56	768			F8
PF0848	fPF0848	5'GGCTCCCATatgaagaaaaacatgattgg	52	rPF0848	5'GGATCCACTAGTttagggtttaaggttctcag	56	771			F9
PF0556	fPF0556	5'GGCTCCCATatgcagactaataaattattct	54	rPF0556	5'GGATCCACTAGTctagttttctctcaagatat	52	774			F10
PF0964	fPF0964	5'GGCTCCCATatgatgcgaattgcgataat	52	rPF0964	5'GGATCCACTAGTtcaccccttaccctttttc	56	774			F11
PF0831	fPF0831	5'GGCTCCCATatggacgaagatttactcac	56	rPF0831	5'GGATCCACTAGTtcacagattcatattaggta	52	777			F12
PF1923	fPF1923	5'GGCTCCCATatgtttgcccttatctcctt	54	rPF1923	5'GGATCCACTAGTttattgattttctatttccatt	52	777			G1
PF1928	fPF1928	5'GGCTCCCATatgaaggttgtgatattgg	52	rPF1928	5'GGATCCACTAGTtcacacctcaatgattgtaa	54	777			G2
PF0590	fPF0590	5'GGCTCCCATatggatgaaagttgtcgaga	56	rPF0590	5'GGATCCACTAGTttaaattttctttaacacatct	52	780			G3
PF1374	fPF1374	5'GGCTCCCATatgttagcggattgtaatat	52	rPF1374	5'GGATCCACTAGTctatctctgaaagttccatt	54	780			G4
PF1853	fPF1853	5'GGCTCCCATatgaacattttaataacagct	52	rPF1853	5'GGATCCACTAGTttaaagaagaacgctcctag	56	780			G5
PF0948	fPF0948	5'GGCTCCCATatgttatatataataaaattgtta	52	rPF0948	5'GGATCCACTAGTtcaagctccatgatattca	52	786			G6
PF1647	fPF1647	5'GGCTCCCATatggccggaattgaagttc	56	rPF1647	5'GGATCCACTAGTtcaagaggtcaatttttgaa	52	786			G7
PF0223	fPF0223	5'GGCTCCCATatgatagagcacctcattg	54	rPF0223	5'GGATCCACTAGTtcatttaattttaatctcaataa	52	789			G8
PF1779	fPF1779	5'GGCTCCCATatggaaaatgttattgaagc	52	rPF1779	5'GGATCCACTAGTtcatattttcccacctccta	56	789			G9
PF0641	fPF0641	5'GGCTCCCATatggacatccttctcgtt	52	rPF0641	5'GGATCCACTAGTtcagctctctgaagagtt	52	792			G10
PF1524	fPF1524	5'GGCTCCCATatgaagcatatcttgcttga	52	rPF1524	5'GGATCCACTAGTtcaatagtagtcacctcc	52	792			G11
PF1597	fPF1597	5'GGCTCCCATatgttattattatgggcaata	52	rPF1597	5'GGATCCACTAGTctaaatctctaagcttctgt	54	792			G12
PF0337	fPF0337	5'GGCTCCCATatgaagaaaggagcaattgg	56	rPF0337	5'GGATCCACTAGTtcattgaagttccattaagt	52	795			H1
PF1131	fPF1131	5'GGCTCCCATatgaggtttttaataagacta	52	rPF1131	5'GGATCCACTAGTttatactccagtttttaattcc	56	795			H2
PF1465	fPF1465	5'GGCTCCCATatggagagtgatgaaaaaat	52	rPF1465	5'GGATCCACTAGTtcaatacatctccctcctt	54	795			H3
PF1569	fPF1569	5'GGCTCCCATatgaggagaatttttgttca	52	rPF1569	5'GGATCCACTAGTttaaggccctctggcttc	56	795			H4
PF0489	fPF0489	5'GGCTCCCATatgttgattttgcacgttga	52	rPF0489	5'GGATCCACTAGTttaagccaccatcttccc	54	798			H5
PF0843	fPF0843	5'GGCTCCCATatgaaaattattaatgtgagg	52	rPF0843	5'GGATCCACTAGTtcacctcacctcaatgaac	56	798			H6
PF0291	fPF0291	5'GGCTCCCATatgaaaatttattaccttgga	52	rPF0291	5'GGATCCACTAGTttagactacgtagtactttc	54	801			H7
PF0367	fPF0367	5'GGCTCCCATatgataacaaaggaagagat	52	rPF0367	5'GGATCCACTAGTtcaatgcttccaccccca	56	801			H8
PF1890	fPF1890	5'GGCTCCCATatgaggggaaatatggtaat	52	rPF1890	5'GGATCCACTAGTttatttcttaaagtttagagaa	52	801			H9
PF0354	fPF0354	5'GGCTCCCATatgtttgagaatgtaagtac	52	rPF0354	5'GGATCCACTAGTtcatatgagatcagcaaatg	54	804			H10
PF0515	fPF0515	5'GGCTCCCATatgaaaaaatctttgatagtat	52	rPF0515	5'GGATCCACTAGTtcaactctcacccttaatca	56	804			H11
PF0844	fPF0844	5'GGCTCCCATatgaaaattgcaagggttaa	52	rPF0844	5'GGATCCACTAGTttaagttcccaagcgagc	54	804	11	50	A1
PF1144	fPF1144	5'GGCTCCCATatggaagagagaagtaagg	54	rPF1144	5'GGATCCACTAGTttaggctttagttaggcc	52	804			A2
PF1832	fPF1832	5'GGCTCCCATatgacaatagaaacacaagaa	52	rPF1832	5'GGATCCACTAGTtcatgcccaaacttcagc	54	804			A3
PF2013	fPF2013	5'GGCTCCCATatgattagagagttctttca	52	rPF2013	5'GGATCCACTAGTttaaacccccattaacattc	54	804			A4
PF0922	fPF0922	5'GGCTCCCATatgacaaagattaaaacagta	52	rPF0922	5'GGATCCACTAGTttagtttattatgaatgaatag	52	807			A5
PF0528	fPF0528	5'GGCTCCCATatgaagcagcccataatagt	56	rPF0528	5'GGATCCACTAGTttatccaagtttaagctttg	52	810			A6
PF0595	fPF0595	5'GGCTCCCATatgcccctatactttattgg	56	rPF0595	5'GGATCCACTAGTttacatttttctaggagcaa	52	810			A7
PF0746	fPF0746	5'GGCTCCCATatgtttgaaaactttatctca	52	rPF0746	5'GGATCCACTAGTctaacctaacattgaatcta	52	810			A8
PF0866	fPF0866	5'GGCTCCCATatggagctatttaatgcaatt	52	rPF0866	5'GGATCCACTAGTctagaagtactgtctagcta	56	810			A9
PF1534	fPF1534	5'GGCTCCCATatggccacgccaatagg	54	rPF1534	5'GGATCCACTAGTtcactctttttctttctctt	52	810			A10
PF0816	fPF0816	5'GGCTCCCATatggtggctcttgacgag	54	rPF0816	5'GGATCCACTAGTtcactttggcatttctttta	52	813			A11
PF1693	fPF1693	5'GGCTCCCATatgataaacggagaaacaaa	52	rPF1693	5'GGATCCACTAGTctacttcctttccctaagc	56	816			A12
PF2061	fPF2061	5'GGCTCCCATatgatgaatgtagataggat	52	rPF2061	5'GGATCCACTAGTctatatgtgtcctaatgttc	54	816			B1
PF0286	fPF0286	5'GGCTCCCATatgagaaggatctcggagt	56	rPF0286	5'GGATCCACTAGTtcaatatgaaagtaaaaatgat	52	819			B2
PF0209	fPF0209	5'GGCTCCCATatgaaaatagggataacgtt	52	rPF0209	5'GGATCCACTAGTctaactctttgcatagttaa	52	822			B3
PF1464	fPF1464	5'GGCTCCCATatgaaaaagactgttttcct	52	rPF1464	5'GGATCCACTAGTtcattttttcatcactctcc	54	822			B4
PF1682	fPF1682	5'GGCTCCCATatgaagatcggaattacata	52	rPF1682	5'GGATCCACTAGTtcatctctttgccacctc	54	822			B5
PF1694	fPF1694	5'GGCTCCCATatgcgtggcttagggaaag	56	rPF1694	5'GGATCCACTAGTttatcttgttgaagtaattata	52	822			B6
PF1863	fPF1863	5'GGCTCCCATatgagagacaaacttttcta	52	rPF1863	5'GGATCCACTAGTttaattaatgattccttgaatt	52	822			B7
PF1887	fPF1887	5'GGCTCCCATatgggggttactgaagaac	56	rPF1887	5'GGATCCACTAGTtcaataactcttaagtccaa	52	822			B8
PF0350	fPF0350	5'GGCTCCCATatgattgcccttgttcttgc	56	rPF0350	5'GGATCCACTAGTtcattgaggtatatacactt	52	825			B9
PF1158	fPF1158	5'GGCTCCCATatgaaaacactaaaagtctat	52	rPF1158	5'GGATCCACTAGTtcatatgacgcaacactcaa	56	825			B10
PF0206	fPF0206	5'GGCTCCCATatgagcacggccgaagtt	56	rPF0206	5'GGATCCACTAGTctaatctccagaatacaaat	52	828			B11
PF0475	fPF0475	5'GGCTCCCATatgcttccagagaaagttgt	54	rPF0475	5'GGATCCACTAGTtcatatcatatccctcgg	52	831			B12
PF1371	fPF1371	5'GGCTCCCATatgaacaaatatgctatcct	52	rPF1371	5'GGATCCACTAGTtcattctcttctggacatta	54	831			C1
PF1978	fPF1978	5'GGCTCCCATatggagattccaatttcata	52	rPF1978	5'GGATCCACTAGTtcatcccacaatctcaaga	54	831			C2
PF1103	fPF1103	5'GGCTCCCATatgaagtttggaatagttgc	54	rPF1103	5'GGATCCACTAGTttaatgcctctcctttattt	52	834			C3
PF1390	fPF1390	5'GGCTCCCATatgaaaatttgtttaatttcttg	52	rPF1390	5'GGATCCACTAGTctagttcctagataactttc	54	834			C4
PF1557	fPF1557	5'GGCTCCCATatgaagatactctatccaac	54	rPF1557	5'GGATCCACTAGTtcattcacatggaattaaga	52	834			C5
PF1567	fPF1567	5'GGCTCCCATatgagcaatgacgagattgt	54	rPF1567	5'GGATCCACTAGTttattcctcagagttatttg	52	834			C6
PF1969	fPF1969	5'GGCTCCCATatgaacgagaaaacacttttta	56	rPF1969	5'GGATCCACTAGTtcacctcagtgttattcc	52	834			C7
PF0500	fPF0500	5'GGCTCCCATatgagaacgcaggtaataa	52	rPF0500	5'GGATCCACTAGTtcaccttttgaaaactctaa	52	837			C8
PF0723	fPF0723	5'GGCTCCCATatgataggacagtttctaat	52	rPF0723	5'GGATCCACTAGTtcatttctcggcctttgc	54	837			C9
PF1328	fPF1328	5'GGCTCCCATatgttcaaaattttaagaaaag	52	rPF1328	5'GGATCCACTAGTttagaccatcctcctttcc	56	837			C10
PF1741	fPF1741	5'GGCTCCCATatgagagaggaagttctaa	52	rPF1741	5'GGATCCACTAGTtcactctccttttagtgc	52	837			C11
PF1960	fPF1960	5'GGCTCCCATatgaaaagggtaaatgcatt	52	rPF1960	5'GGATCCACTAGTtcacacacacctccttgc	56	837			C12
PF1772	fPF1772	5'GGCTCCCATatgaaacttgtttctgctta	52	rPF1772	5'GGATCCACTAGTtcattcttcccaccccat	54	846			D1
PF0908	fPF0908	5'GGCTCCCATatgatggagatgataatcct	52	rPF0908	5'GGATCCACTAGTctaaatctctataccataca	52	849			D2
PF1029	fPF1029	5'GGCTCCCATatgaaaaaaatgttgctcct	52	rPF1029	5'GGATCCACTAGTttatattaatttttgcatatcc	52	849			D3
PF0273	fPF0273	5'GGCTCCCATatgtatctgtgcgaggag	54	rPF0273	5'GGATCCACTAGTctattttattttaaacgtcaat	52	852			D4
PF0925	fPF0925	5'GGCTCCCATatgaacttgcaaaattggaa	52	rPF0925	5'GGATCCACTAGTtcatattaacacgctcctta	54	852			D5
PF1908	fPF1908	5'GGCTCCCATatgagagcaaagaaaattag	52	rPF1908	5'GGATCCACTAGTtcattctttaagttgctctg	54	852			D6
PF0486	fPF0486	5'GGCTCCCATatgttggggataatcttagg	54	rPF0486	5'GGATCCACTAGTtcaagcttgactaattagta	52	855			D7
PF1968	fPF1968	5'GGCTCCCATatgaaaataagaagttctcat	52	rPF1968	5'GGATCCACTAGTtcatgttctcacctccag	54	855			D8
PF1079	fPF1079	5'GGCTCCCATatgaacgaactgctttatct	52	rPF1079	5'GGATCCACTAGTtcaacaactcctgtaacttc	56	861			D9
PF1868	fPF1868	5'GGCTCCCATatgagggagaaaacattgag	56	rPF1868	5'GGATCCACTAGTttactcacctccaattaaat	52	861			D10
PF0956	fPF0956	5'GGCTCCCATatgagaaaaataattattcctc	54	rPF0956	5'GGATCCACTAGTtcatgttcttgaagagttat	52	864			D11
PF2001	fPF2001	5'GGCTCCCATatgataattgaaatacttgtag	52	rPF2001	5'GGATCCACTAGTttatcccatccaccttttaa	54	867			D12
PF0953	fPF0953	5'GGCTCCCATatgatgaaaccaataatccg	54	rPF0953	5'GGATCCACTAGTttagtattctttgttataattc	52	870			E1
PF1135	fPF1135	5'GGCTCCCATatgggcattggattatgggt	56	rPF1135	5'GGATCCACTAGTtcaaaagattatacccatct	52	870			E2
PF1346	fPF1346	5'GGCTCCCATatgagcacaggaaggacag	56	rPF1346	5'GGATCCACTAGTctatagggagttgattttaa	52	870			E3
PF1911	fPF1911	5'GGCTCCCATatgtataaaatcctcgagaa	52	rPF1911	5'GGATCCACTAGTtcaaatcacccccttagc	54	870			E4
PF1587	fPF1587	5'GGCTCCCATatgttttcggtgataataatg	54	rPF1587	5'GGATCCACTAGTttagccgtttcttttacata	52	873			E5
PF1986	fPF1986	5'GGCTCCCATatgaagagtatcacaaactg	52	rPF1986	5'GGATCCACTAGTttaacataaacaaacaggaac	54	873			E6
PF1886	fPF1886	5'GGCTCCCATatgaaactagacgtaatatg	52	rPF1886	5'GGATCCACTAGTttattgaaatggtagatctag	54	885			E7
PF1951	fPF1951	5'GGCTCCCATatgaatgctgttgagataat	52	rPF1951	5'GGATCCACTAGTttatatgaccgcaggtattc	56	885			E8
PF0394	fPF0394	5'GGCTCCCATatgatcattgaaagcattgt	52	rPF0394	5'GGATCCACTAGTttatagaagagcaataacca	52	897			E9
PF0657	fPF0657	5'GGCTCCCATatggaaggagtgatagttc	54	rPF0657	5'GGATCCACTAGTctataagctttcctttctta	52	897			E10
PF0769	fPF0769	5'GGCTCCCATatgagtagacctacagtatc	56	rPF0769	5'GGATCCACTAGTtcaatagttagcatgtaatat	52	897			E11
PF1402	fPF1402	5'GGCTCCCATatgaagaagataaagatactt	52	rPF1402	5'GGATCCACTAGTttaaactagaagatcaatgtg	54	897			E12
PF1937	fPF1937	5'GGCTCCCATatgaaaaaaacaacagtagc	52	rPF1937	5'GGATCCACTAGTtcattctttagcaccctc	52	897			F1
PF1377	fPF1377	5'GGCTCCCATatgaataagcaaaaggtttgt	52	rPF1377	5'GGATCCACTAGTtcatgctataggaactttaa	52	903			F2
PF1539	fPF1539	5'GGCTCCCATatgagcataaaaatagagct	52	rPF1539	5'GGATCCACTAGTttaaactttttgggcaagcc	56	903			F3
PF0798	fPF0798	5'GGCTCCCATatgtacaagggatacaaaat	52	rPF0798	5'GGATCCACTAGTtcatttcaagtactgtttaag	54	909			F4
PF1698	fPF1698	5'GGCTCCCATatgcttgaagatgtatttgt	52	rPF1698	5'GGATCCACTAGTttactccttgatataaggtt	52	909			F5
PF1260	fPF1260	5'GGCTCCCATatgagaagttttcgatttgg	54	rPF1260	5'GGATCCACTAGTttagcctttcgataataact	52	915			F6
PF1877	fPF1877	5'GGCTCCCATatgaaagagaccgaaatcat	54	rPF1877	5'GGATCCACTAGTctaacttccaatatcattatt	52	915			F7
PF0685	fPF0685	5'GGCTCCCATatggttgagcttagcaatgt	56	rPF0685	5'GGATCCACTAGTtcatttcacaactttaatgg	52	921			F8
PF1394	fPF1394	5'GGCTCCCATatgaaggtgcttgtagctg	54	rPF1394	5'GGATCCACTAGTttaagagctcttctttagta	52	921			F9
PF0328	fPF0328	5'GGCTCCCATatgaaaaggattgataagag	52	rPF0328	5'GGATCCACTAGTttaactaccgccagcagg	56	924			F10
PF0887	fPF0887	5'GGCTCCCATatgcccaggttggtgatt	54	rPF0887	5'GGATCCACTAGTtcactttcttcctatttttg	52	924			F11
PF1487	fPF1487	5'GGCTCCCATatgaactctattatagttcg	52	rPF1487	5'GGATCCACTAGTtcaagggtaaattgcatttc	54	924			F12
PF1689	fPF1689	5'GGCTCCCATatgatagaaagcttcagaga	52	rPF1689	5'GGATCCACTAGTttacatcaccacctggac	54	924			G1
PF1884	fPF1884	5'GGCTCCCATatgtttaaaatgaaaaagaaaag	52	rPF1884	5'GGATCCACTAGTctaactagagctactttcat	54	924			G2
PF1249	fPF1249	5'GGCTCCCATatgtacgttattgagattga	52	rPF1249	5'GGATCCACTAGTtcattcttcgtcccccct	56	927			G3
PF0995	fPF0995	5'GGCTCCCATatgaggaaaggaatacttat	52	rPF0995	5'GGATCCACTAGTtcacctcgtaaactccca	54	930			G4
PF0405	fPF0405	5'GGCTCCCATatggtatcaggggaaaaatt	52	rPF0405	5'GGATCCACTAGTtcatatgggcacctcaac	54	933			G5
PF0364	fPF0364	5'GGCTCCCATatggtcagcaaactcttag	54	rPF0364	5'GGATCCACTAGTttagctttcttccttttcc	52	936			G6
PF1458	fPF1458	5'GGCTCCCATatgattactgctttcggaga	56	rPF1458	5'GGATCCACTAGTtcagagagttattaagctaa	52	936			G7
PF0279	fPF0279	5'GGCTCCCATatggaatatgtcatagaaac	52	rPF0279	5'GGATCCACTAGTctaatcactttcttcaccta	54	939			G8
PF1516	fPF1516	5'GGCTCCCATatgaagaggtgggtcaag	54	rPF1516	5'GGATCCACTAGTtcactcaaattctattgttg	52	942			G9
PF1247	fPF1247	5'GGCTCCCATatgtcagtactgaatatagc	52	rPF1247	5'GGATCCACTAGTttatacaacttcacaggtgg	56	951			G10
PF0247	fPF0247	5'GGCTCCCATatgagtaattctatttactggt	54	rPF0247	5'GGATCCACTAGTctaaatgaattccaagattg	52	957			G11
PF0293	fPF0293	5'GGCTCCCATatgattaaccaaataaacttca	54	rPF0293	5'GGATCCACTAGTttaagtattaagtgtttttcta	52	957			G12
PF0854	fPF0854	5'GGCTCCCATatgagcaagaaaaagttcgt	54	rPF0854	5'GGATCCACTAGTttaggaaataagaggtctat	52	960			H1
PF1289	fPF1289	5'GGCTCCCATatgagaattgacttttcaag	52	rPF1289	5'GGATCCACTAGTttatccacctaagtatctgg	56	963			H2
PF1435	fPF1435	5'GGCTCCCATatgaaaattgtatatggagtt	52	rPF1435	5'GGATCCACTAGTtcatagcatcacccccaat	56	966			H3
PF0903	fPF0903	5'GGCTCCCATatgttagtaataactccaag	52	rPF0903	5'GGATCCACTAGTctactggctcactgactt	54	969			H4
PF0955	fPF0955	5'GGCTCCCATatgcaaatatttgtggtggt	52	rPF0955	5'GGATCCACTAGTctagttataagttactgtaag	54	969			H5
PF1118	fPF1118	5'GGCTCCCATatgagaaaaaagtctttaaca	52	rPF1118	5'GGATCCACTAGTttaaaaccacgcgacaagg	56	969			H6
PF1128	fPF1128	5'GGCTCCCATatgattgaggttacttttac	52	rPF1128	5'GGATCCACTAGTtcattcccatatccctcct	56	969			H7
PF1363	fPF1363	5'GGCTCCCATatgaggtacgttattttggc	56	rPF1363	5'GGATCCACTAGTtcagtgacaaatagaattct	52	969			H8
PF1748	fPF1748	5'GGCTCCCATatgagaatgaagtggagaa	52	rPF1748	5'GGATCCACTAGTtcaaggggtaaacctgcc	56	969			H9
PF0347	fPF0347	5'GGCTCCCATatgtttatcaagaaggataat	52	rPF0347	5'GGATCCACTAGTtcaaatcccggccaccg	56	978			H10
PF0889	fPF0889	5'GGCTCCCATatgaggaaatatatcatcgt	52	rPF0889	5'GGATCCACTAGTtcatttccaaaggacagct	54	978			H11
PF0900	fPF0900	5'GGCTCCCATatggagagagatgggtataa	54	rPF0900	5'GGATCCACTAGTttatttaattgagttctttagt	52	981	12	50	A1
PF0419	fPF0419	5'GGCTCCCATatgctcaaggagagagtaa	52	rPF0419	5'GGATCCACTAGTttagctgacattcttatcaa	52	987			A2
PF0978	fPF0978	5'GGCTCCCATatgagggtcccacttctc	56	rPF0978	5'GGATCCACTAGTttatcccctatttttgttgt	52	987			A3
PF0400	fPF0400	5'GGCTCCCATatgaagttctatgttgaaatt	52	rPF0400	5'GGATCCACTAGTtcataccttcattacgtaga	54	990			A4
PF0554	fPF0554	5'GGCTCCCATatgagaaaagttaaattagga	52	rPF0554	5'GGATCCACTAGTctacttttccaaatctagga	54	990			A5
PF0358	fPF0358	5'GGCTCCCATatggggtttaaagaatatct	52	rPF0358	5'GGATCCACTAGTtcatccctccgtatagcta	56	993			A6
PF0303	fPF0303	5'GGCTCCCATatgaagtcgctgtttcttt	52	rPF0303	5'GGATCCACTAGTttaagagattagctttctgt	52	996			A7
PF0503	fPF0503	5'GGCTCCCATatgaagaaggtaataactgc	52	rPF0503	5'GGATCCACTAGTttatgcatagagctctcc	52	996			A8
PF0369	fPF0369	5'GGCTCCCATatgaagctaattgaaatgct	52	rPF0369	5'GGATCCACTAGTctagatctcaaatgttattg	52	999			A9
PF0580	fPF0580	5'GGCTCCCATatgaagagacctttgacc	52	rPF0580	5'GGATCCACTAGTttatccaattacagtctctt	52	1002			A10
PF1415	fPF1415	5'GGCTCCCATatgatggtgttggcagttaa	56	rPF1415	5'GGATCCACTAGTtcaagagataaccttaaagt	52	1002			A11
PF0326	fPF0326	5'GGCTCCCATatgctgaaaatgagactaag	52	rPF0326	5'GGATCCACTAGTtcatcttcgaaatctcccaa	56	1005			A12
PF1329	fPF1329	5'GGCTCCCATatgagatatgtaaagctacat	52	rPF1329	5'GGATCCACTAGTtcatatcaacccctcccta	56	1005			B1
PF1637	fPF1637	5'GGCTCCCATatgaaagttatagcctcagc	56	rPF1637	5'GGATCCACTAGTtcatttaattacctcctcaa	52	1005			B2
PF1874	fPF1874	5'GGCTCCCATatgaaaataaaggtcggaatt	52	rPF1874	5'GGATCCACTAGTttatttaagtatgccgagac	54	1005			B3
PF0818	fPF0818	5'GGCTCCCATatgattggctcaatattttat	52	rPF0818	5'GGATCCACTAGTttataacgaccaccaggga	56	1008			B4
PF1529	fPF1529	5'GGCTCCCATatggataagatgaaaataatta	52	rPF1529	5'GGATCCACTAGTtcaaactcccctctcttc	54	1008			B5
PF1919	fPF1919	5'GGCTCCCATatggtaaggtttgggattat	54	rPF1919	5'GGATCCACTAGTctaaatctctatctttactg	52	1008			B6
PF1130	fPF1130	5'GGCTCCCATatgtttattgaagaatttgaaa	52	rPF1130	5'GGATCCACTAGTttaaccactccaaccacc	54	1017			B7
PF1269	fPF1269	5'GGCTCCCATatggagcttcctattcttc	54	rPF1269	5'GGATCCACTAGTttagatatctttcaaagttct	52	1017			B8
PF1496	fPF1496	5'GGCTCCCATatgaaggaattagaccaaat	52	rPF1496	5'GGATCCACTAGTttaaatccacagccattctc	56	1017			B9
PF1665	fPF1665	5'GGCTCCCATatgatctgggaagaaattct	52	rPF1665	5'GGATCCACTAGTctatccacatctgcactc	54	1017			B10
PF1718	fPF1718	5'GGCTCCCATatggatataaagcctggaa	52	rPF1718	5'GGATCCACTAGTtcaatgtttaataaacctcc	52	1017			B11
PF1743	fPF1743	5'GGCTCCCATatggagattcccccagaa	54	rPF1743	5'GGATCCACTAGTtcaccccataatgaatttta	52	1017			B12
PF1641	fPF1641	5'GGCTCCCATatgagcattattcaagatata	52	rPF1641	5'GGATCCACTAGTctattcttcaaacgttattat	52	1020			C1
PF1102	fPF1102	5'GGCTCCCATatgtatgatgagctttttaaa	52	rPF1102	5'GGATCCACTAGTttaatactccctttcaacaa	52	1023			C2
PF1549	fPF1549	5'GGCTCCCATatgataataatagacggaag	52	rPF1549	5'GGATCCACTAGTctaccaggctttcctaac	54	1029			C3
PF1001	fPF1001	5'GGCTCCCATatgaaatttcccactaaaac	52	rPF1001	5'GGATCCACTAGTttagctcaccctcggatc	56	1032			C4
PF1063	fPF1063	5'GGCTCCCATatgttgcacgaaataccaa	52	rPF1063	5'GGATCCACTAGTtcagcgggtgctatgaag	56	1035			C5
PF1099	fPF1099	5'GGCTCCCATatgtcttcgtcaacctcc	54	rPF1099	5'GGATCCACTAGTctagaataaggacatcttaa	52	1035			C6
PF0797	fPF0797	5'GGCTCCCATatgaatattgctgagataga	52	rPF0797	5'GGATCCACTAGTtcaccctaaactaccaaata	54	1044			C7
PF0637	fPF0637	5'GGCTCCCATatgaaatttaacgaatttaaaac	54	rPF0637	5'GGATCCACTAGTttaacgttcacatattatatc	52	1047			C8
PF1547	fPF1547	5'GGCTCCCATatggtggactatgagctt	52	rPF1547	5'GGATCCACTAGTttaaatctttagctcgtgta	52	1047			C9
PF0316	fPF0316	5'GGCTCCCATatgaaagatgacatcgttga	54	rPF0316	5'GGATCCACTAGTtcatgctatgggtagattt	52	1053			C10
PF0465	fPF0465	5'GGCTCCCATatgaagattgagcttcttct	52	rPF0465	5'GGATCCACTAGTttacttaaaaatttttgcattta	52	1053			C11
PF1122	fPF1122	5'GGCTCCCATatgaagtttgctgcaggtt	54	rPF1122	5'GGATCCACTAGTttacaaataatacttcccag	52	1056			C12
PF1025	fPF1025	5'GGCTCCCATatgcatgagcttcttaaatta	52	rPF1025	5'GGATCCACTAGTctagtaaatgtccttttcaa	52	1059			D1
PF1097	fPF1097	5'GGCTCCCATatgctttttgacttaagacc	52	rPF1097	5'GGATCCACTAGTttataaggttttccgttcac	54	1065			D2
PF0940	fPF0940	5'GGCTCCCATatgataaagatagctgtgat	52	rPF0940	5'GGATCCACTAGTtcaactctcctctccctc	56	1068			D3
PF0998	fPF0998	5'GGCTCCCATatgaagcagaagaaggcatg	56	rPF0998	5'GGATCCACTAGTttattctagaattgccacta	52	1068			D4
PF1422	fPF1422	5'GGCTCCCATatgttttatggaattactcac	54	rPF1422	5'GGATCCACTAGTttactcaacatcctttttgt	52	1071			D5
PF1762	fPF1762	5'GGCTCCCATatgaagtttaagcctttaac	52	rPF1762	5'GGATCCACTAGTctatcttcctctccattgtt	56	1074			D6
PF0747	fPF0747	5'GGCTCCCATatgagaggaaatcaaaaaatt	52	rPF0747	5'GGATCCACTAGTttaggttagcttttctaact	52	1077			D7
PF0794	fPF0794	5'GGCTCCCATatgaaaatcgctactattgt	52	rPF0794	5'GGATCCACTAGTttatctatcaacgttctttat	52	1077			D8
PF0849	fPF0849	5'GGCTCCCATatgtatgagctgacggaa	52	rPF0849	5'GGATCCACTAGTtcatagggaaattttctcta	52	1077			D9
PF1918	fPF1918	5'GGCTCCCATatgctagaacaatctataga	52	rPF1918	5'GGATCCACTAGTtcaccatccttgtgggct	56	1077			D10
PF1925	fPF1925	5'GGCTCCCATatgaagttcatagttaaaacc	54	rPF1925	5'GGATCCACTAGTttaatcttccttatcactaat	52	1077			D11
PF2020	fPF2020	5'GGCTCCCATatgagtgcatttacaaaaga	52	rPF2020	5'GGATCCACTAGTtcacatcacccccaattc	54	1077			D12
PF1197	fPF1197	5'GGCTCCCATatgaaggtagttattgttgg	54	rPF1197	5'GGATCCACTAGTttaggagtagaaatctaaga	52	1080			E1
PF1325	fPF1325	5'GGCTCCCATatggaggagatgctaaatct	56	rPF1325	5'GGATCCACTAGTttaaagtgtggatatgtgaa	52	1089			E2
PF1285	fPF1285	5'GGCTCCCATatgaaagtaaatctagaagg	52	rPF1285	5'GGATCCACTAGTctaaatgagagcttgtatta	52	1092			E3
PF1288	fPF1288	5'GGCTCCCATatgattattgttagatatggt	52	rPF1288	5'GGATCCACTAGTttacagaagaccctcttttc	56	1092			E4
PF1609	fPF1609	5'GGCTCCCATatggacaagaaaacctacaa	52	rPF1609	5'GGATCCACTAGTtcagcatttattaaaacacc	52	1095			E5
PF1632	fPF1632	5'GGCTCCCATatgaaggtgtggatagatat	54	rPF1632	5'GGATCCACTAGTtcaatagttcttctccttat	52	1095			E6
PF1002	fPF1002	5'GGCTCCCATatgaagtttttgctcacaac	54	rPF1002	5'GGATCCACTAGTctatttcactacatacaagt	52	1098			E7
PF1360	fPF1360	5'GGCTCCCATatgagaagtattgtagttgt	52	rPF1360	5'GGATCCACTAGTctaactattgaggaactcta	54	1098			E8
PF1507	fPF1507	5'GGCTCCCATatgcgagccataataattgg	54	rPF1507	5'GGATCCACTAGTttaactttgatcatctgctt	52	1101			E9
PF1685	fPF1685	5'GGCTCCCATatgagcttgtacaggaaga	54	rPF1685	5'GGATCCACTAGTtcaattttttcttccgtaga	52	1101			E10
PF0549	fPF0549	5'GGCTCCCATatgcttgaaaaatttggaga	52	rPF0549	5'GGATCCACTAGTctacatcagggcgccata	56	1104			E11
PF0891	fPF0891	5'GGCTCCCATatgaggtatgttaagttacc	52	rPF0891	5'GGATCCACTAGTtcatactccatcacctctaa	56	1104			E12
PF0826	fPF0826	5'GGCTCCCATatgaaggagatcctcctt	52	rPF0826	5'GGATCCACTAGTttaatgaagtttttcgtcca	52	1107			F1
PF0204	fPF0204	5'GGCTCCCATatgctcaaatatagagatga	52	rPF0204	5'GGATCCACTAGTtcattggctctccccca	54	1110			F2
PF0454	fPF0454	5'GGCTCCCATatggattatgatgttttgata	52	rPF0454	5'GGATCCACTAGTtcatactaatgttctcagta	52	1113			F3
PF1027	fPF1027	5'GGCTCCCATatgaaagtagaaaaatatgcg	54	rPF1027	5'GGATCCACTAGTctagtatctaatcacgtata	52	1122			F4
PF1970	fPF1970	5'GGCTCCCATatggggaataacactgaggt	56	rPF1970	5'GGATCCACTAGTttaaattatggccttttctg	52	1122			F5
PF1003	fPF1003	5'GGCTCCCATatgaagaggctagcaacaat	54	rPF1003	5'GGATCCACTAGTttaacctgtttctatcatct	52	1128			F6
PF1760	fPF1760	5'GGCTCCCATatgatagggctaatagtcaa	54	rPF1760	5'GGATCCACTAGTtcataacactctaattaactt	52	1128			F7
PF1903	fPF1903	5'GGCTCCCATatgttgcctaaggaactttta	54	rPF1903	5'GGATCCACTAGTctaattcagcatctctttta	52	1128			F8
PF0203	fPF0203	5'GGCTCCCATatgaatacggaaaaatacct	52	rPF0203	5'GGATCCACTAGTctacctccttaattctatgg	56	1134			F9
PF0268	fPF0268	5'GGCTCCCATatgtgcttggaagtactatt	52	rPF0268	5'GGATCCACTAGTtcatgtcttcatatagacaa	52	1134			F10
PF0421	fPF0421	5'GGCTCCCATatgatatcaagagagcaaat	52	rPF0421	5'GGATCCACTAGTtcaagtgactaccttctcc	56	1143			F11
PF0897	fPF0897	5'GGCTCCCATatgagaatagtggaaatattaa	52	rPF0897	5'GGATCCACTAGTctagacatttcttatcacc	52	1143			F12
PF1871	fPF1871	5'GGCTCCCATatgtctatggaattatttgaa	52	rPF1871	5'GGATCCACTAGTctaatttttcctcattacttc	54	1146			G1
PF0353	fPF0353	5'GGCTCCCATatggaaaatatggtaagctc	52	rPF0353	5'GGATCCACTAGTttaatcaacgaatgccttcc	56	1149			G2
PF0678	fPF0678	5'GGCTCCCATatgggaagatttaaaaaagtt	52	rPF0678	5'GGATCCACTAGTtcagcagttgtagcaaagta	56	1149			G3
PF1246	fPF1246	5'GGCTCCCATatgattccagaaaaaagtga	52	rPF1246	5'GGATCCACTAGTtcaacccatttgaagagcaa	56	1149			G4
PF1157	fPF1157	5'GGCTCCCATatggtcagcaagaggtatat	56	rPF1157	5'GGATCCACTAGTtcatatgatcagctttattat	52	1167			G5
PF1904	fPF1904	5'GGCTCCCATatgaaaagattttacattgct	52	rPF1904	5'GGATCCACTAGTtcaaatctcgaggttaaatt	52	1170			G6
PF0522	fPF0522	5'GGCTCCCATatgaaagaaaagaggaaatat	52	rPF0522	5'GGATCCACTAGTctatatttcttctagggcct	56	1173			G7
PF1059	fPF1059	5'GGCTCCCATatggttgacctaactctcat	56	rPF1059	5'GGATCCACTAGTtcattgatcttgatgaactt	52	1176			G8
PF1470	fPF1470	5'GGCTCCCATatgagattctctccaataat	52	rPF1470	5'GGATCCACTAGTctaaaagaaggaattatagc	52	1179			G9
PF0969	fPF0969	5'GGCTCCCATatggaatataaaccaattaga	52	rPF0969	5'GGATCCACTAGTtcacctcttaagatggtac	54	1185			G10
PF0415	fPF0415	5'GGCTCCCATatgaaaaaattcatttccctc	54	rPF0415	5'GGATCCACTAGTctaggtgttatagaatttct	52	1188			G11
PF1783	fPF1783	5'GGCTCCCATatggagttcaagaggctt	52	rPF1783	5'GGATCCACTAGTttaatatagagtcacccata	52	1188			G12
PF1915	fPF1915	5'GGCTCCCATatggagatagatccaatgtt	52	rPF1915	5'GGATCCACTAGTtcattcgagatgatatccct	56	1188			H1
PF0471	fPF0471	5'GGCTCCCATatgataattcctctgattct	52	rPF0471	5'GGATCCACTAGTtcacaccattccagaaac	52	1194			H2
PF1497	fPF1497	5'GGCTCCCATatgataagggcctcaaaga	54	rPF1497	5'GGATCCACTAGTtcattctttcagtctttctt	52	1197			H3
PF0606	fPF0606	5'GGCTCCCATatgggaactagggtgaag	54	rPF0606	5'GGATCCACTAGTttatgagctaataaaagttct	52	1203			H4
PF1742	fPF1742	5'GGCTCCCATatgtatgaggtaacgaagtt	54	rPF1742	5'GGATCCACTAGTttaaaaagaatttagtaaatcaa	52	1239			H5
PF1551	fPF1551	5'GGCTCCCATatgatagttgatggagatct	54	rPF1551	5'GGATCCACTAGTttaatttacctctttatttttaa	52	1275			H6
PF1617	fPF1617	5'GGCTCCCATatgaagaaagttaagatatttag	54	rPF1617	5'GGATCCACTAGTttaatcctttctaaccattat	52	1341			H7
PF1108	fPF1108	5'GGCTCCCATatgaagagaatgatcatgta	52	rPF1108	5'GGATCCACTAGTctactcttcaaagagcca	52	1215			H8
PF0783	fPF0783	5'GGCTCCCATatgctggatacggtaagg	54	rPF0783	5'GGATCCACTAGTttaaaacacttttctaaaaaac	52	1218			H9
PF1043	fPF1043	5'GGCTCCCATatgtcaatcgtaacgagtat	54	rPF1043	5'GGATCCACTAGTttacttctcttccttttctt	52	1221			H10
PF0243	fPF0243	5'GGCTCCCATatggttgagaactataactt	52	rPF0243	5'GGATCCACTAGTttaaaatcgagaagtgctct	54	1227			H11
PF1921	fPF1921	5'GGCTCCCATatgaaagggcttatagcctt	56	rPF1921	5'GGATCCACTAGTttaaatgtttctaacaatactc	54	615	13	52	A1
PF1945	fPF1945	5'GGCTCCCATatgctgttagcttattccat	54	rPF1945	5'GGATCCACTAGTtcatctcaacccaacaacc	56	615			A2
PF1038	fPF1038	5'GGCTCCCATatgaaatttaagggcagtac	54	rPF1038	5'GGATCCACTAGTttaagccattaaaatgttctc	54	618			A3
PF1927	fPF1927	5'GGCTCCCATatggaggagtattatgtttg	54	rPF1927	5'GGATCCACTAGTttactgattctcagcagata	54	621			A4
PF1588	fPF1588	5'GGCTCCCATatgccttacctgataattga	54	rPF1588	5'GGATCCACTAGTctaactccctccaaagagtt	58	624			A5
PF0413	fPF0413	5'GGCTCCCATatgatgtttggggaaatatc	54	rPF0413	5'GGATCCACTAGTctaccacctcatcctaaag	56	627			A6
PF1299	fPF1299	5'GGCTCCCATatgaaagtattagttaccgg	54	rPF1299	5'GGATCCACTAGTtcataacaactcctcgagc	56	627			A7
PF1707	fPF1707	5'GGCTCCCATatgttcgtaaaaatatgcgg	54	rPF1707	5'GGATCCACTAGTtcaccaaaccacatttttgg	56	627			A8
PF1566	fPF1566	5'GGCTCCCATatgttatctatgtactttgatc	54	rPF1566	5'GGATCCACTAGTttaagcagctcctcccct	56	630			A9
PF1175	fPF1175	5'GGCTCCCATatgcccaaaatagaaccttt	54	rPF1175	5'GGATCCACTAGTctaaaccaccttcttggct	56	633			A10
PF1114	fPF1114	5'GGCTCCCATatgattgtactagcgttgga	56	rPF1114	5'GGATCCACTAGTttatcttgagctccattctt	54	636			A11
PF1161	fPF1161	5'GGCTCCCATatgctaataatcctcgattta	54	rPF1161	5'GGATCCACTAGTtcacaacataatctgcatac	54	636			A12
PF1337	fPF1337	5'GGCTCCCATatgttttctgaagagctcat	54	rPF1337	5'GGATCCACTAGTtcatacattcccttcacctc	58	639			B1
PF0282	fPF0282	5'GGCTCCCATatgaggattgtggcaataac	56	rPF0282	5'GGATCCACTAGTttaacctttgaggtttaaaag	54	642			B2
PF0728	fPF0728	5'GGCTCCCATatgaaagtcctcgaatctgc	58	rPF0728	5'GGATCCACTAGTtcatctcccgggttttct	54	642			B3
PF1338	fPF1338	5'GGCTCCCATatgataacggctaggcttag	58	rPF1338	5'GGATCCACTAGTtcagaaaacatcgccacc	54	645			B4
PF0777	fPF0777	5'GGCTCCCATatgatagcgaggtatttctc	54	rPF0777	5'GGATCCACTAGTtcagcaaaagaactgaaggc	58	648			B5
PF1950	fPF1950	5'GGCTCCCATatgaagaagtttcccgcgta	58	rPF1950	5'GGATCCACTAGTtcacaccttcgtccagaa	54	648			B6
PF1033	fPF1033	5'GGCTCCCATatgatagtgataggagaaaag	56	rPF1033	5'GGATCCACTAGTtcactcaagcttcttgtag	54	651			B7
PF0529	fPF0529	5'GGCTCCCATatgaacgtcctatttctctt	54	rPF0529	5'GGATCCACTAGTtcataagaagaaacctccta	54	654			B8
PF1113	fPF1113	5'GGCTCCCATatggtaaagtattcaactaag	54	rPF1113	5'GGATCCACTAGTtcagccacctccaatatttc	58	654			B9
PF0788	fPF0788	5'GGCTCCCATatggaagagctaaagtcgaa	54	rPF0788	5'GGATCCACTAGTtcacctcttagtatttttatc	54	660			B10
PF1075	fPF1075	5'GGCTCCCATatggtttttttaatagttccga	54	rPF1075	5'GGATCCACTAGTctagaccagcatcctaact	56	660			B11
PF1045	fPF1045	5'GGCTCCCATatgaacattctaatatttggtc	54	rPF1045	5'GGATCCACTAGTtcaaatcatcgcctccctat	58	663			B12
PF1619	fPF1619	5'GGCTCCCATatggaggagttggtgtttg	56	rPF1619	5'GGATCCACTAGTtcacctcgaagatttactat	54	663			C1
PF1340	fPF1340	5'GGCTCCCATatgaatgatactatttttgaac	54	rPF1340	5'GGATCCACTAGTtcatagctcatcccccac	56	666			C2
PF1664	fPF1664	5'GGCTCCCATatggaattccagttagactt	54	rPF1664	5'GGATCCACTAGTtcactttctccgcctcctt	58	666			C3
PF0448	fPF0448	5'GGCTCCCATatgctagccacgttcccaa	56	rPF0448	5'GGATCCACTAGTttatcctaacagtatctcca	54	669			C4
PF2010	fPF2010	5'GGCTCCCATatgatgctgataactacttc	54	rPF2010	5'GGATCCACTAGTtcaatctcgattttcgcttg	56	672			C5
PF0349	fPF0349	5'GGCTCCCATatgaagatactcccgagtat	56	rPF0349	5'GGATCCACTAGTtcaaaaagagaactcctcaa	54	675			C6
PF1781	fPF1781	5'GGCTCCCATatgaaaatagggggaattga	54	rPF1781	5'GGATCCACTAGTctaaggtttcttaaagaattta	54	675			C7
PF1407	fPF1407	5'GGCTCCCATatgaggatagtgtttgacat	54	rPF1407	5'GGATCCACTAGTttagggctcaatcgttgttc	58	678			C8
PF0473	fPF0473	5'GGCTCCCATatgagaggggagttaaagat	54	rPF0473	5'GGATCCACTAGTttaggaagtaatccagcttc	56	681			C9
PF1712	fPF1712	5'GGCTCCCATatgaaaaaagaagaggaaaag	54	rPF1712	5'GGATCCACTAGTttatagctctctcatcttga	54	681			C10
PF0198	fPF0198	5'GGCTCCCATatggtgagaattatggtaaaat	56	rPF0198	5'GGATCCACTAGTtcaactcctaacccactc	54	684			C11
PF1016	fPF1016	5'GGCTCCCATatgagttttgttaggcttcc	56	rPF1016	5'GGATCCACTAGTtcagcataagatagaatcct	54	684			C12
PF1301	fPF1301	5'GGCTCCCATatggttccgatcataataaag	56	rPF1301	5'GGATCCACTAGTttaaagcccctccagatg	54	687			D1
PF1711	fPF1711	5'GGCTCCCATatggtgatttttggactgag	54	rPF1711	5'GGATCCACTAGTttatatctcagcctccacga	58	687			D2
PF0221	fPF0221	5'GGCTCCCATatgtctataggtgatgaaca	54	rPF0221	5'GGATCCACTAGTtcaccattttctcaccagta	56	690			D3
PF2046	fPF2046	5'GGCTCCCATatgagaatcgtggccgca	56	rPF2046	5'GGATCCACTAGTtcagcgttttgaaaaaatttc	54	690			D4
PF1121	fPF1121	5'GGCTCCCATatggagaggttattgagagt	54	rPF1121	5'GGATCCACTAGTtcatggcctccacctatg	56	693			D5
PF0237	fPF0237	5'GGCTCCCATatgaaaaaatttcttatccctc	54	rPF0237	5'GGATCCACTAGTctacactaagagcacggca	58	696			D6
PF1473	fPF1473	5'GGCTCCCATatgttattttacaggtataaaaat	56	rPF1473	5'GGATCCACTAGTctaaaggatcgacaataagt	54	696			D7
PF1787	fPF1787	5'GGCTCCCATatggacagggttgctaag	54	rPF1787	5'GGATCCACTAGTctaaagaatcatcctagcat	54	699			D8
PF0578	fPF0578	5'GGCTCCCATatgataaagaacttgataaagg	56	rPF0578	5'GGATCCACTAGTtcatctcaatccctccac	54	702			D9
PF0881	fPF0881	5'GGCTCCCATatgatagtcgctaaaaacct	54	rPF0881	5'GGATCCACTAGTttaagcgtgttcatcctgct	58	708			D10
PF1312	fPF1312	5'GGCTCCCATatgatgaagttctgtcctaa	54	rPF1312	5'GGATCCACTAGTttacctcaccaattttgtcc	56	708			D11
PF1804	fPF1804	5'GGCTCCCATatgagccaggagtggaag	56	rPF1804	5'GGATCCACTAGTtcattctaatgtgaacgttg	54	711			D12
PF1837	fPF1837	5'GGCTCCCATatgaagggggaggccctt	58	rPF1837	5'GGATCCACTAGTctatcccttaaggattattc	54	711			E1
PF0499	fPF0499	5'GGCTCCCATatgacggtgttcatcctaa	54	rPF0499	5'GGATCCACTAGTtcattcaaacacctccttta	54	714			E2
PF0639	fPF0639	5'GGCTCCCATatgagttgtaaggcattcca	56	rPF0639	5'GGATCCACTAGTtcacttcatcatttcaactc	54	714			E3
PF0915	fPF0915	5'GGCTCCCATatgaagaaagaagcgaagta	54	rPF0915	5'GGATCCACTAGTctaaaccaatacccaaagtc	56	714			E4
PF1331	fPF1331	5'GGCTCCCATatgaagttgggtgtttttga	54	rPF1331	5'GGATCCACTAGTctaccacctcgcaaaagt	54	714			E5
PF1972	fPF1972	5'GGCTCCCATatgcttatcggaggatggaa	58	rPF1972	5'GGATCCACTAGTttaagaatacttcctgacga	54	717			E6
PF0571	fPF0571	5'GGCTCCCATatgatgtatgtattaacacttc	54	rPF0571	5'GGATCCACTAGTctaagccggttttttgagtt	56	720			E7
PF1080	fPF1080	5'GGCTCCCATatgaaagtgaagttgaggtc	54	rPF1080	5'GGATCCACTAGTtcacccctctacgtaaacaa	58	723			E8
PF1662	fPF1662	5'GGCTCCCATatgaagtttagaatttaccca	54	rPF1662	5'GGATCCACTAGTtcaagagctgctataattct	54	723			E9
PF1973	fPF1973	5'GGCTCCCATatgaggaaaatttccttgct	54	rPF1973	5'GGATCCACTAGTtcaggaagtattcttaagct	54	723			E10
PF0616	fPF0616	5'GGCTCCCATatgatagatcccagagaact	56	rPF0616	5'GGATCCACTAGTtcaaatctttttagctattcc	54	726			E11
PF1483	fPF1483	5'GGCTCCCATatgagacctactcttgttga	56	rPF1483	5'GGATCCACTAGTctagtatttggatattataact	54	729			E12
PF1954	fPF1954	5'GGCTCCCATatgaaggctatggagtttgt	56	rPF1954	5'GGATCCACTAGTtcactctttaattacaatttct	54	735			F1
PF1090	fPF1090	5'GGCTCCCATatggatccttggatttttgt	54	rPF1090	5'GGATCCACTAGTtcagagcttaggtttgtact	56	738			F2
PF1676	fPF1676	5'GGCTCCCATatgttgaaggatagtgcacc	58	rPF1676	5'GGATCCACTAGTttaattgaagttgcctctca	54	738			F3
PF0214	fPF0214	5'GGCTCCCATatgctcaaaaaagctgaaaag	56	rPF0214	5'GGATCCACTAGTttaggcccttaaaatatctat	54	741			F4
PF0484	fPF0484	5'GGCTCCCATatgataatagcatttttaggaa	54	rPF0484	5'GGATCCACTAGTctaagtgaggtcgccgca	58	747			F5
PF1705	fPF1705	5'GGCTCCCATatgtttaaggatggttctct	54	rPF1705	5'GGATCCACTAGTttagatccctaaaagttcct	54	747			F6
PF0342	fPF0342	5'GGCTCCCATatggaggaagaaattgacat	54	rPF0342	5'GGATCCACTAGTttactgagagcccctctca	58	750			F7
PF1154	fPF1154	5'GGCTCCCATatgccatttcaaccctctaa	56	rPF1154	5'GGATCCACTAGTtcatttagaaatcctcctga	54	894			F8
PF1589	fPF1589	5'GGCTCCCATatgaggattggagtaatagg	56	rPF1589	5'GGATCCACTAGTtcattgctcctctaaatact	54	756			F9
PF0476	fPF0476	5'GGCTCCCATatgttcgcggaaataattac	54	rPF0476	5'GGATCCACTAGTctaccagccctccctaaat	58	759			F10
PF0859	fPF0859	5'GGCTCCCATatgatagatgctcacgctca	58	rPF0859	5'GGATCCACTAGTttatagcggaagagaaaaga	54	759			F11
PF1530	fPF1530	5'GGCTCCCATatgctgaaggacgttgttat	56	rPF1530	5'GGATCCACTAGTttagaggccaagtttttgaa	54	759			F12
PF0632	fPF0632	5'GGCTCCCATatgggattcctgcctatctc	58	rPF0632	5'GGATCCACTAGTtcataaaacgtctaaatcttc	54	762			G1
PF1726	fPF1726	5'GGCTCCCATatgattacaagcttcaagcc	56	rPF1726	5'GGATCCACTAGTttagatttcttcttcactttg	54	762			G2
PF0905	fPF0905	5'GGCTCCCATatggtgatagaagttgagg	54	rPF0905	5'GGATCCACTAGTtcatagagcctcctttagg	56	765			G3
PF1277	fPF1277	5'GGCTCCCATatggtgaaggtaatcttgg	54	rPF1277	5'GGATCCACTAGTttaaagcacccctaagtatt	54	765			G4
PF0651	fPF0651	5'GGCTCCCATatggtgataccaataaagtg	54	rPF0651	5'GGATCCACTAGTtcaccccaaagaacatgtta	56	768			G5
PF1888	fPF1888	5'GGCTCCCATatgttctttaggtatccttta	54	rPF1888	5'GGATCCACTAGTtcagtaacccccatatcc	54	768			G6
PF0409	fPF0409	5'GGCTCCCATatgaatctactaaagccaca	54	rPF0409	5'GGATCCACTAGTctacaaagcacctttcacct	58	771			G7
PF0621	fPF0621	5'GGCTCCCATatgaagaaggcaataattttg	54	rPF0621	5'GGATCCACTAGTctagtcttttagcagcctc	56	771			G8
PF1636	fPF1636	5'GGCTCCCATatgatccttgtaaaaatcgg	54	rPF1636	5'GGATCCACTAGTctaaggtctaacaatagtcc	56	771			G9
PF0459	fPF0459	5'GGCTCCCATatgataacaataacaacagact	54	rPF0459	5'GGATCCACTAGTctacctccttaggatcact	56	774			G10
PF0480	fPF0480	5'GGCTCCCATatgacccaggtatacaaagc	58	rPF0480	5'GGATCCACTAGTtcaatgcttctttatccact	54	774			G11
PF1522	fPF1522	5'GGCTCCCATatgtttttagagtgctggaa	54	rPF1522	5'GGATCCACTAGTctaaaacatcttcatcagcc	56	774			G12
PF1401	fPF1401	5'GGCTCCCATatgaaagtagagaaaggaga	54	rPF1401	5'GGATCCACTAGTttaagattcttccgctttag	54	777			H1
PF0625	fPF0625	5'GGCTCCCATatgggtaagactggaatcga	58	rPF0625	5'GGATCCACTAGTttagaacatttgatcccttg	54	780			H2
PF1221	fPF1221	5'GGCTCCCATatggtatcaaagccccac	54	rPF1221	5'GGATCCACTAGTtcaggtctgggaactcgt	56	780			H3
PF1865	fPF1865	5'GGCTCCCATatgagtaaaaactacctggc	56	rPF1865	5'GGATCCACTAGTctagctaatttccttaaattc	54	780			H4
PF1191	fPF1191	5'GGCTCCCATatggatttgaggaagtccaa	54	rPF1191	5'GGATCCACTAGTtcactctaagactactattg	54	786			H5
PF0278	fPF0278	5'GGCTCCCATatgattagcgttttatatcaaac	56	rPF0278	5'GGATCCACTAGTtcatccctcgaactcctt	54	789			H6
PF1017	fPF1017	5'GGCTCCCATatggttaaggttgcctatgt	56	rPF1017	5'GGATCCACTAGTtcacctaaagtaatattccg	54	789			H7
PF1690	fPF1690	5'GGCTCCCATatgaagtactcaaaagaatac	54	rPF1690	5'GGATCCACTAGTttatcccttccatcccag	54	789			H8
PF1262	fPF1262	5'GGCTCCCATatgtgcattatttttctttttc	54	rPF1262	5'GGATCCACTAGTttactttataacctcccact	54	792			H9
PF1899	fPF1899	5'GGCTCCCATatgaaacccatatgtgagtt	54	rPF1899	5'GGATCCACTAGTctaggctgacagaaagcc	56	792			H10
PF0496	fPF0496	5'GGCTCCCATatgagcaaagatagaatggt	54	rPF0496	5'GGATCCACTAGTtcaaaccttctcagccttct	58	795			H11
PF0661	fPF0661	5'GGCTCCCATatggtgagctgtatgatcga	58	rPF0661	5'GGATCCACTAGTctatgaaggttcagcacc	54	795	14	52	A1
PF1599	fPF1599	5'GGCTCCCATatgatttacagaataatttctc	54	rPF1599	5'GGATCCACTAGTctaacgtccaaatctcctt	54	795			A2
PF1335	fPF1335	5'GGCTCCCATatgattagcgtcggggag	56	rPF1335	5'GGATCCACTAGTtcatacttttaccacctcaa	54	798			A3
PF0918	fPF0918	5'GGCTCCCATatgagggttgcccttaaaat	56	rPF0918	5'GGATCCACTAGTttatattttttgttcatttaatatt	54	801			A4
PF1581	fPF1581	5'GGCTCCCATatggaatggctagataaaga	54	rPF1581	5'GGATCCACTAGTtcataagtttctcaaagtcc	54	801			A5
PF1663	fPF1663	5'GGCTCCCATatgaaggaactatctctctt	54	rPF1663	5'GGATCCACTAGTctaatcaagtctaactggaa	54	801			A6
PF1383	fPF1383	5'GGCTCCCATatgaaagttggagttagcat	54	rPF1383	5'GGATCCACTAGTtcacctcatcaatctctgaa	56	804			A7
PF0213	fPF0213	5'GGCTCCCATatgatagaaataaccttcttgg	56	rPF0213	5'GGATCCACTAGTctaaacaaacctcgcagg	54	813			A8
PF1982	fPF1982	5'GGCTCCCATatgaaggtaatcatgacaac	54	rPF1982	5'GGATCCACTAGTttaatcctttataaattcaagc	54	813			A9
PF0432	fPF0432	5'GGCTCCCATatggaaatgaggatagtctt	54	rPF0432	5'GGATCCACTAGTtcacttggtgccctctttat	58	822			A10
PF2018	fPF2018	5'GGCTCCCATatggtggtcactatgaaaaag	56	rPF2018	5'GGATCCACTAGTtcatagcagtttgtagtatc	54	822			A11
PF1112	fPF1112	5'GGCTCCCATatgaggtatcttatttttacct	54	rPF1112	5'GGATCCACTAGTctatctctctttgtatgtga	54	825			A12
PF1140	fPF1140	5'GGCTCCCATatgcccaggagagcaagg	58	rPF1140	5'GGATCCACTAGTtcacttcttcctcttcttaa	54	828			B1
PF1900	fPF1900	5'GGCTCCCATatgtcggagttctttggaa	54	rPF1900	5'GGATCCACTAGTtcagcctagagatataactc	56	831			B2
PF1389	fPF1389	5'GGCTCCCATatgtacatcagaccatttga	54	rPF1389	5'GGATCCACTAGTttatctaggaactagatgag	54	837			B3
PF1591	fPF1591	5'GGCTCCCATatgaaggccttcatatctat	54	rPF1591	5'GGATCCACTAGTctatctagacacgatgtaag	56	837			B4
PF0236	fPF0236	5'GGCTCCCATatgttggtgatagggagtg	56	rPF0236	5'GGATCCACTAGTctatagaaggttcaagatct	54	840			B5
PF0317	fPF0317	5'GGCTCCCATatgaacgaaagaagaaaggc	56	rPF0317	5'GGATCCACTAGTttaatagtttttcctttcctg	54	843			B6
PF1005	fPF1005	5'GGCTCCCATatgaaaataggtgttaattcg	54	rPF1005	5'GGATCCACTAGTtcaaggctccaccacctc	58	843			B7
PF1006	fPF1006	5'GGCTCCCATatgctcttcctgtattttac	54	rPF1006	5'GGATCCACTAGTttaaagcctaacactttcct	54	849			B8
PF1769	fPF1769	5'GGCTCCCATatggccaaagagatttattc	54	rPF1769	5'GGATCCACTAGTtcactcctccttaaacttac	56	849			B9
PF1356	fPF1356	5'GGCTCCCATatgaaagtgagaaaagcggt	54	rPF1356	5'GGATCCACTAGTtcatattctttcccccacta	56	852			B10
PF1858	fPF1858	5'GGCTCCCATatgttttttgccaagcttga	54	rPF1858	5'GGATCCACTAGTttagggagattggtgtcga	56	855			B11
PF1373	fPF1373	5'GGCTCCCATatgatggaagaagagataaag	56	rPF1373	5'GGATCCACTAGTtcatttaagggctaagtcaa	54	858			B12
PF1671	fPF1671	5'GGCTCCCATatgatagcaggaatattattag	54	rPF1671	5'GGATCCACTAGTtcacataaaaatcccaattag	54	858			C1
PF0310	fPF0310	5'GGCTCCCATatgcaaggagagagggtg	56	rPF0310	5'GGATCCACTAGTtcactcaactttcttccct	54	870			C2
PF0921	fPF0921	5'GGCTCCCATatgcttgaagttgaaaatatc	54	rPF0921	5'GGATCCACTAGTctacgggtgactcctttg	56	870			C3
PF1007	fPF1007	5'GGCTCCCATatgttattggtcttaaaatcc	54	rPF1007	5'GGATCCACTAGTtcatagtttcacctccttta	54	870			C4
PF1247.1n	fPF1247.1n	5'GGCTCCCATatggtggttgtattgagctt	54	rPF1247.1n	5'GGATCCACTAGTtcagcttgtacccatagtaa	56	459			C5
PF1594	fPF1594	5'GGCTCCCATatgggaggcatgattctgag	58	rPF1594	5'GGATCCACTAGTctatttcctaaatatttcaaca	54	873			C6
PF2043	fPF2043	5'GGCTCCCATatgttgagcaaacattataag	54	rPF2043	5'GGATCCACTAGTctacctctttgctagaattg	56	876			C7
PF0449	fPF0449	5'GGCTCCCATatgaacattccagaaatgct	54	rPF0449	5'GGATCCACTAGTctaactcaacatttttaaaacc	56	879			C8
PF0892	fPF0892	5'GGCTCCCATatgatgttgccaaaagagat	54	rPF0892	5'GGATCCACTAGTtcagtccagcagtcctgg	58	879			C9
PF1054	fPF1054	5'GGCTCCCATatgaaagtctacgcccca	54	rPF1054	5'GGATCCACTAGTtcagcaccattttgcacc	54	879			C10
PF1011	fPF1011	5'GGCTCCCATatgatcattgcacttgagat	54	rPF1011	5'GGATCCACTAGTtcattctaacctcctccca	56	885			C11
PF0541	fPF0541	5'GGCTCCCATatggatactgaaaaacttatg	54	rPF0541	5'GGATCCACTAGTtcattctgtcgtcactatca	56	888			C12
PF0558	fPF0558	5'GGCTCCCATatggaagagagtggggaa	54	rPF0558	5'GGATCCACTAGTttaaacaccctcatcacaga	56	888			D1
PF0601	fPF0601	5'GGCTCCCATatgagaacgccaagcgtgt	58	rPF0601	5'GGATCCACTAGTtcataaatgtttctctataagt	54	888			D2
PF1126	fPF1126	5'GGCTCCCATatgaaggcatatttagttgg	54	rPF1126	5'GGATCCACTAGTttacttagcatgtgtacctc	56	888			D3
PF1740	fPF1740	5'GGCTCCCATatggataataacctcacttc	54	rPF1740	5'GGATCCACTAGTtcatttcaatccctccctga	58	894			D4
PF1270	fPF1270	5'GGCTCCCATatgaagccctatctccata	54	rPF1270	5'GGATCCACTAGTctaaataacagtggctttttc	56	900			D5
PF0560	fPF0560	5'GGCTCCCATatgaaagtagtaggaattaag	54	rPF0560	5'GGATCCACTAGTttaaattattccatacatattttg	56	903			D6
PF0733	fPF0733	5'GGCTCCCATatgggggaacctctcattat	58	rPF0733	5'GGATCCACTAGTttatagttttttgatgaagttg	54	906			D7
PF1359	fPF1359	5'GGCTCCCATatgaaggcgcatgtgtca	54	rPF1359	5'GGATCCACTAGTtcatttttcttcctccttttta	56	906			D8
PF1869	fPF1869	5'GGCTCCCATatgctaattagagcctttgt	54	rPF1869	5'GGATCCACTAGTttactcatttggtatccacc	56	906			D9
PF0388	fPF0388	5'GGCTCCCATatggccacaactaatgaagt	56	rPF0388	5'GGATCCACTAGTttaactttcctttgttggga	54	909			D10
PF1358	fPF1358	5'GGCTCCCATatgaataatttgtttgacagg	54	rPF1358	5'GGATCCACTAGTttaaagcaggccaagcctt	56	909			D11
PF1721	fPF1721	5'GGCTCCCATatgaaaacgaaaagtgaaatag	54	rPF1721	5'GGATCCACTAGTttatattttccgcaaaaattttg	56	912			D12
PF0359	fPF0359	5'GGCTCCCATatgaaaacaataaagctcgc	54	rPF0359	5'GGATCCACTAGTtcactccctcctcaacct	56	915			E1
PF1345	fPF1345	5'GGCTCCCATatgattgaggtaatcttcct	54	rPF1345	5'GGATCCACTAGTttaacgtaccttaaatatgac	54	924			E2
PF1396	fPF1396	5'GGCTCCCATatgaaaatttatgttctgggt	54	rPF1396	5'GGATCCACTAGTtcattctcttttgccccaa	54	927			E3
PF0593	fPF0593	5'GGCTCCCATatgaagataattcccatagc	54	rPF0593	5'GGATCCACTAGTtcatttttgctctcccagct	58	933			E4
PF0669	fPF0669	5'GGCTCCCATatgtcagttagggtacgtct	58	rPF0669	5'GGATCCACTAGTttactttttcatcaggagga	54	933			E5
PF1553	fPF1553	5'GGCTCCCATatggagtatttagaagaattca	54	rPF1553	5'GGATCCACTAGTtcacctaggttttcttatct	54	936			E6
PF1738	fPF1738	5'GGCTCCCATatgatatacgcaataggaga	54	rPF1738	5'GGATCCACTAGTctacggaagaaagctgaatt	56	939			E7
PF1178	fPF1178	5'GGCTCCCATatgctcactgtagagttagt	54	rPF1178	5'GGATCCACTAGTtcagagaagaagcttaacta	54	942			E8
PF0596	fPF0596	5'GGCTCCCATatggaagtctcttctccag	54	rPF0596	5'GGATCCACTAGTttaaatccacctcctaatttc	56	945			E9
PF0594	fPF0594	5'GGCTCCCATatggtagttagcttggcag	56	rPF0594	5'GGATCCACTAGTtcagaatttaattcctccca	54	948			E10
PF1537	fPF1537	5'GGCTCCCATatgtggatcttccagccaa	56	rPF1537	5'GGATCCACTAGTttaacaaccttgatcatggt	54	948			E11
PF0339	fPF0339	5'GGCTCCCATatggaaaaactagagaagac	54	rPF0339	5'GGATCCACTAGTttacaacttttcaatgagaag	54	951			E12
PF0402	fPF0402	5'GGCTCCCATatgaaggtattagtcactgg	56	rPF0402	5'GGATCCACTAGTtcaggcctttagaagctc	54	951			F1
PF1213	fPF1213	5'GGCTCCCATatgcttgaactcgagaatgt	54	rPF1213	5'GGATCCACTAGTttacttgtaaagataacatgc	54	951			F2
PF0418	fPF0418	5'GGCTCCCATatgtcagctaaactggagag	58	rPF0418	5'GGATCCACTAGTtcagtactttaaatcttttgg	54	954			F3
PF0660	fPF0660	5'GGCTCCCATatgagcctcaaggcaaagc	58	rPF0660	5'GGATCCACTAGTctatctgtttctaatcttttc	54	957			F4
PF1889	fPF1889	5'GGCTCCCATatgaaagttgttgaagtaaag	54	rPF1889	5'GGATCCACTAGTtcaatctctaagcccccta	56	957			F5
PF1758	fPF1758	5'GGCTCCCATatgaagtgttcaaagtgtgg	56	rPF1758	5'GGATCCACTAGTtcatttggtaaggctgaatt	54	960			F6
PF0663	fPF0663	5'GGCTCCCATatgaggataccaaaaaggta	54	rPF0663	5'GGATCCACTAGTtcactccgccaatgccca	58	963			F7
PF1028	fPF1028	5'GGCTCCCATatggtaagatacgttattcc	54	rPF1028	5'GGATCCACTAGTtcacacctccatagttctga	58	963			F8
PF1104	fPF1104	5'GGCTCCCATatgaaggaggtcaaaatttc	54	rPF1104	5'GGATCCACTAGTttacctagcctttggaaacc	58	963			F9
PF0361	fPF0361	5'GGCTCCCATatgcttgaactcgagaatgt	54	rPF0361	5'GGATCCACTAGTtcataaagcctcaccccttt	58	966			F10
PF0563	fPF0563	5'GGCTCCCATatggaagcattcataaaattct	54	rPF0563	5'GGATCCACTAGTttaagatatcactttactctc	54	966			F11
PF0341	fPF0341	5'GGCTCCCATatgtttgggggaaagaaga	54	rPF0341	5'GGATCCACTAGTtcactcttcttgagaggg	54	969			F12
PF1766	fPF1766	5'GGCTCCCATatgtttggaaagcttagaga	54	rPF1766	5'GGATCCACTAGTctaagcattttcctcaccaa	56	969			G1
PF0604	fPF0604	5'GGCTCCCATatggaagaactaattaggga	54	rPF0604	5'GGATCCACTAGTctaacaaactctaggaacgg	58	972			G2
PF0436	fPF0436	5'GGCTCCCATatgaagcgtggtttattctt	54	rPF0436	5'GGATCCACTAGTctaacccttaggcgtgaa	54	975			G3
PF1710	fPF1710	5'GGCTCCCATatgctggagaagatagtaga	56	rPF1710	5'GGATCCACTAGTctaactctttgataagcatg	54	975			G4
PF0320	fPF0320	5'GGCTCCCATatgataaaggatttattctatg	54	rPF0320	5'GGATCCACTAGTtcattgagaagcttgaactt	54	978			G5
PF0362	fPF0362	5'GGCTCCCATatgaaaacgctaacagagat	54	rPF0362	5'GGATCCACTAGTttaccacctcacaactttat	54	978			G6
PF0373	fPF0373	5'GGCTCCCATatgagaaaagcagtagttct	54	rPF0373	5'GGATCCACTAGTtcagaacactggacacttc	56	978			G7
PF1106	fPF1106	5'GGCTCCCATatgagaagtagcatagtttttg	58	rPF1106	5'GGATCCACTAGTttaagattctctagctctatt	54	981			G8
PF1411	fPF1411	5'GGCTCCCATatgcctgagcccatcctc	56	rPF1411	5'GGATCCACTAGTtcaatataagtggcatgcaa	54	981			G9
PF2047	fPF2047	5'GGCTCCCATatgaaaattcttctaattggga	54	rPF2047	5'GGATCCACTAGTttaatctctaagctctccaa	54	981			G10
PF0650	fPF0650	5'GGCTCCCATatgttctttggggtgaaaaaat	58	rPF0650	5'GGATCCACTAGTtcattgtattctaatagctac	54	987			G11
PF0292	fPF0292	5'GGCTCCCATatgctgaaaaagtctgagga	54	rPF0292	5'GGATCCACTAGTtcatctcttcatgaccatcc	58	990			G12
PF0810	fPF0810	5'GGCTCCCATatgaaggttgaggattactg	56	rPF0810	5'GGATCCACTAGTttaaatctccttaacctcca	54	990			H1
PF1274	fPF1274	5'GGCTCCCATatgattgaagtactctctgt	54	rPF1274	5'GGATCCACTAGTttaatcttcctccataccag	56	990			H2
PF1412	fPF1412	5'GGCTCCCATatggaatatgacagagacgt	56	rPF1412	5'GGATCCACTAGTttaagcttttgcatatagcc	54	990			H3
PF1583	fPF1583	5'GGCTCCCATatgccagagggtgtgtgg	58	rPF1583	5'GGATCCACTAGTtcaccttctaatgtacttgt	54	990			H4
PF1697	fPF1697	5'GGCTCCCATatgctgaaagtgaatgagaa	54	rPF1697	5'GGATCCACTAGTtcaagcatgcttctccct	54	990			H5
PF1747	fPF1747	5'GGCTCCCATatgaatctcaagagaaggag	54	rPF1747	5'GGATCCACTAGTttataagtctgttgtccagt	54	990			H6
PF2033	fPF2033	5'GGCTCCCATatgtattggattggcaaaga	54	rPF2033	5'GGATCCACTAGTtcaccactctgagtactga	56	993			H7
PF0902	fPF0902	5'GGCTCCCATatgcacctgaggtattatgc	56	rPF0902	5'GGATCCACTAGTttaaacaattttgtgcattttc	54	996			H8
PF0965	fPF0965	5'GGCTCCCATatggcagttagaaagccc	54	rPF0965	5'GGATCCACTAGTctactcctcgggtcttgg	58	996			H9
PF1519	fPF1519	5'GGCTCCCATatggtaacggtagaactcga	58	rPF1519	5'GGATCCACTAGTttaaaggacaataaacctcc	54	996			H10
PF0936	fPF0936	5'GGCTCCCATatggttagagtggtaaaggt	54	rPF0936	5'GGATCCACTAGTtcacttttcaaggcctgaca	58	999			H11
PF0487	fPF0487	5'GGCTCCCATatgaaaaaggcaattgtcttta	54	rPF0487	5'GGATCCACTAGTttagtcaagcttgattttcc	54	1002	15	52	A1
PF0412	fPF0412	5'GGCTCCCATatgaacatcccctgggaa	54	rPF0412	5'GGATCCACTAGTttaatctttttcaagcttcac	54	1005			A2
PF0431	fPF0431	5'GGCTCCCATatgctgacttatgcacaagc	58	rPF0431	5'GGATCCACTAGTttaaataaactttacaccatag	54	1005			A3
PF1517	fPF1517	5'GGCTCCCATatgaaggttaggatagcaac	56	rPF1517	5'GGATCCACTAGTttaggtaagaactttctcca	54	1005			A4
PF1966	fPF1966	5'GGCTCCCATatggttgaagaaaaaatcaaag	56	rPF1966	5'GGATCCACTAGTttaaagtgacaaattgacctt	54	1005			A5
PF1691	fPF1691	5'GGCTCCCATatggaagggataatttttgg	54	rPF1691	5'GGATCCACTAGTttaggcatttttagcttcct	54	1008			A6
PF0307	fPF0307	5'GGCTCCCATatgagaattctcttggtgg	54	rPF0307	5'GGATCCACTAGTtcatgaaatcacctctctgt	56	1011			A7
PF0319	fPF0319	5'GGCTCCCATatgaaacccaaggtattcat	54	rPF0319	5'GGATCCACTAGTtcattgctcattgaaccctg	58	1011			A8
PF1700	fPF1700	5'GGCTCCCATatgcctcctgggataagagt	58	rPF1700	5'GGATCCACTAGTttaaaattctttggataggtg	54	1011			A9
PF0631	fPF0631	5'GGCTCCCATatgaagtgcaaaatctgtgg	54	rPF0631	5'GGATCCACTAGTttaagcttttactctcaaaag	54	1014			A10
PF1267	fPF1267	5'GGCTCCCATatgtttggttgtccaaagga	54	rPF1267	5'GGATCCACTAGTctaaagcaattccttcagca	56	1017			A11
PF1879	fPF1879	5'GGCTCCCATatggacaagctaaagttgta	54	rPF1879	5'GGATCCACTAGTttatgaggggaagtttgac	54	1017			A12
PF0308	fPF0308	5'GGCTCCCATatgccaagtgtaattgttgt	54	rPF0308	5'GGATCCACTAGTctagatgttctccctcaaat	56	1020			B1
PF1124	fPF1124	5'GGCTCCCATatgaaggaagtagttaaattg	54	rPF1124	5'GGATCCACTAGTctaaacatattcaacaagcc	54	1023			B2
PF1785	fPF1785	5'GGCTCCCATatggcgagagacgaggtaa	56	rPF1785	5'GGATCCACTAGTttagcttctatctcttttttc	54	1023			B3
PF0306	fPF0306	5'GGCTCCCATatgacgatagtaataaacatg	54	rPF0306	5'GGATCCACTAGTtcaatcagccttgatgatct	56	1026			B4
PF0642	fPF0642	5'GGCTCCCATatgatgtatgtccgtataag	54	rPF0642	5'GGATCCACTAGTtcactccttacctcccac	56	1026			B5
PF1639	fPF1639	5'GGCTCCCATatgttgagatgtacaaaatgc	54	rPF1639	5'GGATCCACTAGTtcagaaggaactgtgaagtt	56	1038			B6
PF1702	fPF1702	5'GGCTCCCATatgttcaacgtttatgagct	54	rPF1702	5'GGATCCACTAGTttattgtgattcgcattctg	54	1038			B7
PF1518	fPF1518	5'GGCTCCCATatgaacaagattgttactgg	54	rPF1518	5'GGATCCACTAGTttattgtcctttaacttcttc	54	1041			B8
PF1861	fPF1861	5'GGCTCCCATatggtagattgggaactaat	54	rPF1861	5'GGATCCACTAGTtcacggtgtaaagtccattg	58	1041			B9
PF0884	fPF0884	5'GGCTCCCATatgaaaaagtacctagtccta	54	rPF0884	5'GGATCCACTAGTtcatgacctcccctccct	58	1044			B10
PF0991	fPF0991	5'GGCTCCCATatgtccgagaagatggttg	56	rPF0991	5'GGATCCACTAGTtcatttaagcatgaaaacaac	54	1047			B11
PF1343	fPF1343	5'GGCTCCCATatgaaagaaagacttgaaaaat	54	rPF1343	5'GGATCCACTAGTtcagagtagctctctttcg	56	1047			B12
PF1917	fPF1917	5'GGCTCCCATatggtagaaaggttaaaagta	54	rPF1917	5'GGATCCACTAGTtcacggcgaggaggagg	58	1047			C1
PF1111	fPF1111	5'GGCTCCCATatgaaagaaattgtagaaagg	54	rPF1111	5'GGATCCACTAGTtcaagttgtggaggactctt	58	1050			C2
PF0972	fPF0972	5'GGCTCCCATatgagaaaggtaatgaagcc	56	rPF0972	5'GGATCCACTAGTctacaagatgtactttcttc	54	1053			C3
PF1185	fPF1185	5'GGCTCCCATatgaaaaccgagagagcaa	54	rPF1185	5'GGATCCACTAGTctagctctttccatatatttc	56	1053			C4
PF0985	fPF0985	5'GGCTCCCATatgtcaaaacctttattcgtaa	54	rPF0985	5'GGATCCACTAGTctaagatctatcattcaaaaaag	58	1056			C5
PF0445	fPF0445	5'GGCTCCCATatgagtaaaatcactgtaaaat	54	rPF0445	5'GGATCCACTAGTtcatactcccacaccatc	54	1059			C6
PF2036	fPF2036	5'GGCTCCCATatgaacgacattaagaaggt	54	rPF2036	5'GGATCCACTAGTttatagccaccctttcctct	58	1059			C7
PF0406	fPF0406	5'GGCTCCCATatgaggagagccatatactt	56	rPF0406	5'GGATCCACTAGTttatgaatttcttttttgagct	54	1065			C8
PF0952	fPF0952	5'GGCTCCCATatggaagcgtttgtagttat	54	rPF0952	5'GGATCCACTAGTttaataccttttgtgaataagt	54	1065			C9
PF1495	fPF1495	5'GGCTCCCATatgagaaatccatttgagag	54	rPF1495	5'GGATCCACTAGTtcagagagtgctcctgtat	56	1074			C10
PF1751	fPF1751	5'GGCTCCCATatgaagaggttcgcggttat	58	rPF1751	5'GGATCCACTAGTtcatccccttgaagatatta	54	1074			C11
PF1885	fPF1885	5'GGCTCCCATatgcacaatctagcaatcaa	54	rPF1885	5'GGATCCACTAGTttaagattgctcttccaaaac	56	1077			C12
PF0910	fPF0910	5'GGCTCCCATatgggacagttcaataacaa	54	rPF0910	5'GGATCCACTAGTtcatcttcctccctccatc	58	1080			D1
PF1053	fPF1053	5'GGCTCCCATatgtttacaaatctagtgaaaat	54	rPF1053	5'GGATCCACTAGTtcaaacccaggcccaaagt	58	1212			D2
PF0911	fPF0911	5'GGCTCCCATatgaaaaaatctctaattgcc	54	rPF0911	5'GGATCCACTAGTttattgaactgtcccattttc	56	1086			D3
PF0444	fPF0444	5'GGCTCCCATatgagagcactagtctttca	56	rPF0444	5'GGATCCACTAGTctaatgtttcccattttcac	54	1095			D4
PF0767	fPF0767	5'GGCTCCCATatgattccaattgcaaagcc	56	rPF0767	5'GGATCCACTAGTtcacccaagctcttcaag	54	1095			D5
PF1933	fPF1933	5'GGCTCCCATatggctggtgttaggcttg	58	rPF1933	5'GGATCCACTAGTctaaagtattgcttttcctg	54	1113			D6
PF0734	fPF0734	5'GGCTCCCATatgtgttttaactctatcttg	54	rPF0734	5'GGATCCACTAGTtcattcacacctccgcag	56	1116			D7
PF0850	fPF0850	5'GGCTCCCATatgattagaggatggctggc	58	rPF0850	5'GGATCCACTAGTttaattgagagggattctct	54	1116			D8
PF1159	fPF1159	5'GGCTCCCATatgaagttcccaagaaaagg	54	rPF1159	5'GGATCCACTAGTctaatcatggcctccgtc	56	1116			D9
PF1713	fPF1713	5'GGCTCCCATatgggggtgcacaaaaaag	56	rPF1713	5'GGATCCACTAGTtcattttctcccctccaaa	54	1116			D10
PF1744	fPF1744	5'GGCTCCCATatggctggtgttaggcttg	58	rPF1744	5'GGATCCACTAGTctagaatattgcttttcctg	54	1119			D11
PF1052	fPF1052	5'GGCTCCCATatgatcgtgctaaaatttgg	54	rPF1052	5'GGATCCACTAGTtcacccaggaaggttaacc	58	1122			D12
PF1364	fPF1364	5'GGCTCCCATatgggagaaacactaagaat	54	rPF1364	5'GGATCCACTAGTtcatgctatccacctgtagt	58	1122			E1
PF0608	fPF0608	5'GGCTCCCATatgtttttcctaaagactaag	54	rPF0608	5'GGATCCACTAGTtcaatctccatagaaggcc	56	1128			E2
PF0613	fPF0613	5'GGCTCCCATatggcagtaggagagaagat	58	rPF0613	5'GGATCCACTAGTtcactctataggttcaaatc	54	1128			E3
PF0862	fPF0862	5'GGCTCCCATatggacattgaagagagaat	54	rPF0862	5'GGATCCACTAGTtcaacgagttatctggacg	56	1128			E4
PF1659	fPF1659	5'GGCTCCCATatggacattgaagaatacgt	54	rPF1659	5'GGATCCACTAGTtcattttctaacctccaagc	56	1128			E5
PF0344	fPF0344	5'GGCTCCCATatggaaaaggagtatacattta	54	rPF0344	5'GGATCCACTAGTctagaggaactttccaaagt	56	1134			E6
PF0275	fPF0275	5'GGCTCCCATatggatgtatttttagaattag	54	rPF0275	5'GGATCCACTAGTctacttcgaaaacgccagc	58	1140			E7
PF1679	fPF1679	5'GGCTCCCATatgacattaattgaagaaattc	54	rPF1679	5'GGATCCACTAGTtcatatagctccctccgg	56	1143			E8
PF1180	fPF1180	5'GGCTCCCATatgcttaggtgcacttcatg	58	rPF1180	5'GGATCCACTAGTttatccaatgcactcttcta	54	1152			E9
PF1361	fPF1361	5'GGCTCCCATatggatgaaaacaacctctt	54	rPF1361	5'GGATCCACTAGTtcaatagttagataaaacatct	54	1152			E10
PF1410	fPF1410	5'GGCTCCCATatgcaggaagagtataagaa	54	rPF1410	5'GGATCCACTAGTtcaggcacttttctcacc	54	1152			E11
PF1472	fPF1472	5'GGCTCCCATatggagtttgaagaggcatt	56	rPF1472	5'GGATCCACTAGTctaagctattcctttttctc	54	1152			E12
PF1616	fPF1616	5'GGCTCCCATatggttagggtagcaattat	54	rPF1616	5'GGATCCACTAGTtcagaggtatcttgggggt	58	1152			F1
PF0241	fPF0241	5'GGCTCCCATatggaagaagaatttaaagtc	54	rPF0241	5'GGATCCACTAGTtcacttctttaaaggatctg	54	1158			F2
PF0390	fPF0390	5'GGCTCCCATatgtacctaacaaaagagga	54	rPF0390	5'GGATCCACTAGTtcatggagcccccattataa	58	1158			F3
PF1771	fPF1771	5'GGCTCCCATatgaataaaagatttccctttc	56	rPF1771	5'GGATCCACTAGTtcatttaaactccctcctta	54	1164			F4
PF1139	fPF1139	5'GGCTCCCATatgatacttgaaaaagccag	54	rPF1139	5'GGATCCACTAGTtcaattatctccctcaacat	54	1167			F5
PF1706	fPF1706	5'GGCTCCCATatgtggtttggtgagtttgg	58	rPF1706	5'GGATCCACTAGTttaaacatttccactcacct	54	1167			F6
PF1761	fPF1761	5'GGCTCCCATatgagaggtgtgctaagtct	58	rPF1761	5'GGATCCACTAGTttaaacttcattcttcttcac	54	1167			F7
PF1032	fPF1032	5'GGCTCCCATatgacaatgagggtatgcta	56	rPF1032	5'GGATCCACTAGTtcattcttcaccctccttt	54	1170			F8
PF0694	fPF0694	5'GGCTCCCATatgaaaagtgtgaaacttttg	54	rPF0694	5'GGATCCACTAGTtcactcacctctaaccttt	54	1176			F9
PF1442	fPF1442	5'GGCTCCCATatggttagtcaagaagaact	54	rPF1442	5'GGATCCACTAGTtcacctatcaatgtctggag	58	1176			F10
PF1012	fPF1012	5'GGCTCCCATatgaatttaagagccattaag	54	rPF1012	5'GGATCCACTAGTtcaatcaatcctccttatgg	56	1182			F11
PF1164	fPF1164	5'GGCTCCCATatgaactatatcctacatctt	54	rPF1164	5'GGATCCACTAGTtcattcttcgcttaattttttta	56	1182			F12
PF1055	fPF1055	5'GGCTCCCATatggtgctgaaatgtgtagt	56	rPF1055	5'GGATCCACTAGTtcattcaatcacctccttaa	54	1185			G1
PF0652	fPF0652	5'GGCTCCCATatgatgctaggcaatatagc	56	rPF0652	5'GGATCCACTAGTttactttaagcctgtccaat	54	1188			G2
PF0966	fPF0966	5'GGCTCCCATatggctgaaagtccgtttaa	56	rPF0966	5'GGATCCACTAGTtcacttaacttctctaacca	54	1191			G3
PF1768	fPF1768	5'GGCTCCCATatgataataaggggagatga	54	rPF1768	5'GGATCCACTAGTtcaagcaacacccctaatct	58	1191			G4
PF1562	fPF1562	5'GGCTCCCATatggtctctctttctactat	54	rPF1562	5'GGATCCACTAGTtcacacctcctccttttctt	58	1194			G5
PF0251	fPF0251	5'GGCTCCCATatggtagcgagagttattgt	56	rPF0251	5'GGATCCACTAGTctaatgcttcatatcttcca	54	1197			G6
PF1695	fPF1695	5'GGCTCCCATatgagaaaggtaggaattac	54	rPF1695	5'GGATCCACTAGTttactctttttcgagggcg	56	1197			G7
PF0202	fPF0202	5'GGCTCCCATatgagcattagacttccaca	56	rPF0202	5'GGATCCACTAGTttattccccctcaatttctt	54	1203			G8
PF0795	fPF0795	5'GGCTCCCATatgaaattggagatagagcc	54	rPF0795	5'GGATCCACTAGTtcataataatccccccagat	56	1203			G9
PF1669	fPF1669	5'GGCTCCCATatgaaaaaggtattcttaggg	54	rPF1669	5'GGATCCACTAGTctaccttttaatttttaccttc	56	1731			G10
PF0542	fPF0542	5'GGCTCCCATatggcatttctaaaggtagt	54	rPF0542	5'GGATCCACTAGTctaaaacgagaacaacgtta	54	1206			G11
PF1440	fPF1440	5'GGCTCCCATatgcttcaccacgtcaagc	58	rPF1440	5'GGATCCACTAGTtcaggacagtaatttctcta	54	1209			G12
PF1015	fPF1015	5'GGCTCCCATatgccgagtgaaacaattaa	54	rPF1015	5'GGATCCACTAGTctactgcaacaaaagagcc	56	1215			H1
PF1892	fPF1892	5'GGCTCCCATatgaactctcaactatgtgc	56	rPF1892	5'GGATCCACTAGTttacactacccccaggaa	54	1218			H2
PF1555	fPF1555	5'GGCTCCCATatgagtgatcctgttggag	56	rPF1555	5'GGATCCACTAGTttagtttttcattatctccct	54	1224			H3
PF1717	fPF1717	5'GGCTCCCATatgggtgagaaaagaaaaac	54	rPF1717	5'GGATCCACTAGTttactccttaattatgccgt	54	1236			H4
PF1020	fPF1020	5'GGCTCCCATatgcaactggggttcgcc	58	rPF1020	5'GGATCCACTAGTtcaccccattaacatcatta	54	1239			H5
PF1332	fPF1332	5'GGCTCCCATatgataatcgagcttgatga	54	rPF1332	5'GGATCCACTAGTttaaagcttgacgaagtgca	56	1239			H6
PF0868	fPF0868	5'GGCTCCCATatgaaagctgttattcttgc	54	rPF0868	5'GGATCCACTAGTtcagaagagccattggttct	58	1242			H7
PF2006	fPF2006	5'GGCTCCCATatgcttgagagttatgacgt	54	rPF2006	5'GGATCCACTAGTtcactcattctttaccacct	56	1242			H8
PF1066	fPF1066	5'GGCTCCCATatgaaactatctcccacagc	58	rPF1066	5'GGATCCACTAGTtcaaaaaaacttgcttagttc	54	1245			H9
PF1336	fPF1336	5'GGCTCCCATatgtatgatattaaacctgtta	54	rPF1336	5'GGATCCACTAGTtcattctccccacctctca	58	1254			H10
PF1354	fPF1354	5'GGCTCCCATatgactgagagtttaaagct	54	rPF1354	5'GGATCCACTAGTtcagaacacttgataactttc	56	1257			H11
PF1720	fPF1720	5'GGCTCCCATatgagaagggggctatcatt	56	rPF1720	5'GGATCCACTAGTtcacttttcgttttcaacgg	56	729	16	54	A1
PF1287	fPF1287	5'GGCTCCCATatgctaaaagtagagaatctat	56	rPF1287	5'GGATCCACTAGTttactcttcattgtccccca	58	732			A2
PF1812	fPF1812	5'GGCTCCCATatggcgagaaagggtccta	58	rPF1812	5'GGATCCACTAGTtcacggaagagaaatctttg	56	732			A3
PF0540	fPF0540	5'GGCTCCCATatggttcgtgttacgctcg	58	rPF0540	5'GGATCCACTAGTttagctcttactttccgcaa	56	735			A4
PF1256	fPF1256	5'GGCTCCCATatgaagagcccagagattct	56	rPF1256	5'GGATCCACTAGTctagagaaatgcatgcctat	56	735			A5
PF0380	fPF0380	5'GGCTCCCATatggcacaaatgggtgtcga	58	rPF0380	5'GGATCCACTAGTttagaagaggtcttcaagct	56	738			A6
PF1400	fPF1400	5'GGCTCCCATatgagaaagtatatagcggga	56	rPF1400	5'GGATCCACTAGTttatgaaaactgaagacctac	56	741			A7
PF0718	fPF0718	5'GGCTCCCATatgggggacaagttcaagt	56	rPF0718	5'GGATCCACTAGTtcacggctggagcgttcc	60	744			A8
PF0847	fPF0847	5'GGCTCCCATatggtagtctggaaggatg	56	rPF0847	5'GGATCCACTAGTttagacagagatccccttaa	56	747			A9
PF0732	fPF0732	5'GGCTCCCATatggtagagcttgaaaacgt	56	rPF0732	5'GGATCCACTAGTtcaacggttatactctcgct	58	750			A10
PF1684	fPF1684	5'GGCTCCCATatgagagtcgtgaagattgg	58	rPF1684	5'GGATCCACTAGTtcaatatatcaccgtccttc	56	750			A11
PF1568	fPF1568	5'GGCTCCCATatgatgttgaagccagagg	56	rPF1568	5'GGATCCACTAGTtcattgctcacttccctcaa	58	753			A12
PF1065	fPF1065	5'GGCTCCCATatggctgagctgtgggag	58	rPF1065	5'GGATCCACTAGTtcatagcccagttgggct	56	759			B1
PF2050	fPF2050	5'GGCTCCCATatgatcgagaggatattgga	56	rPF2050	5'GGATCCACTAGTtcatcccgccttttctagat	58	759			B2
PF1008	fPF1008	5'GGCTCCCATatgaagtttgcaatagaaacaa	56	rPF1008	5'GGATCCACTAGTtcatccaagagcccccgt	58	762			B3
PF1896	fPF1896	5'GGCTCCCATatgattaaagaaggggaaaaag	58	rPF1896	5'GGATCCACTAGTttacctttttcttgcaaaagtt	56	762			B4
PF2003	fPF2003	5'GGCTCCCATatggtgggaaaccctatgt	56	rPF2003	5'GGATCCACTAGTttaccttattcccagggaag	58	762			B5
PF0425	fPF0425	5'GGCTCCCATatggtatcgtgggatataga	56	rPF0425	5'GGATCCACTAGTtcaacaaattctccgtccaa	56	765			B6
PF0582	fPF0582	5'GGCTCCCATatgaacgtcttctcaacgat	56	rPF0582	5'GGATCCACTAGTtcatgaaagataggcctttc	56	765			B7
PF2014	fPF2014	5'GGCTCCCATatgaagcttaagttctggag	56	rPF2014	5'GGATCCACTAGTctactccagtaagcttaaaat	56	765			B8
PF0555	fPF0555	5'GGCTCCCATatgataggtgcccaagtag	56	rPF0555	5'GGATCCACTAGTttaattttcctttagctctttta	56	774			B9
PF0557	fPF0557	5'GGCTCCCATatgccatgctataacctgaa	56	rPF0557	5'GGATCCACTAGTttagtctgcatatatcattttg	56	783			B10
PF1826	fPF1826	5'GGCTCCCATatggcgtggcatgtcttca	58	rPF1826	5'GGATCCACTAGTttaatcaccccttttcctca	56	783			B11
PF0893	fPF0893	5'GGCTCCCATatgggaaaagttaggattgg	56	rPF0893	5'GGATCCACTAGTtcattgttcaccacctgaga	58	786			B12
PF1715	fPF1715	5'GGCTCCCATatgaaggttgctgtaattgg	56	rPF1715	5'GGATCCACTAGTttaaggagataaccttgtgg	56	786			C1
PF1611	fPF1611	5'GGCTCCCATatggggggactagcattg	56	rPF1611	5'GGATCCACTAGTtcatctcttccctccaaaca	58	795			C2
PF0739	fPF0739	5'GGCTCCCATatggttttaacgcacattgc	56	rPF0739	5'GGATCCACTAGTttagccatgggcatggtg	56	801			C3
PF0612	fPF0612	5'GGCTCCCATatggtgaggaatatgctcag	56	rPF0612	5'GGATCCACTAGTctaccttttgaacaatgctg	56	804			C4
PF0860	fPF0860	5'GGCTCCCATatgttgggagtgaccatgaa	56	rPF0860	5'GGATCCACTAGTctatacccccattaggctg	58	804			C5
PF1398	fPF1398	5'GGCTCCCATatggtgctaatagaggcaat	56	rPF1398	5'GGATCCACTAGTctattctgccagtaagggt	56	804			C6
PF1932	fPF1932	5'GGCTCCCATatgagtgtagaagttcccct	58	rPF1932	5'GGATCCACTAGTttagagaagggattccaaaat	56	810			C7
PF0416	fPF0416	5'GGCTCCCATatgatgaaaatcgtccgagt	56	rPF0416	5'GGATCCACTAGTttacacctcctgaactttttc	58	816			C8
PF1922	fPF1922	5'GGCTCCCATatgattatcgaaagcacgac	56	rPF1922	5'GGATCCACTAGTtcattctttccacccgtatt	56	819			C9
PF1296	fPF1296	5'GGCTCCCATatgaagtttgctggagtttc	56	rPF1296	5'GGATCCACTAGTctatagagtgaatctccgaa	56	825			C10
PF1780	fPF1780	5'GGCTCCCATatgatcgacgagtatctagt	56	rPF1780	5'GGATCCACTAGTttattctctcctcctggata	56	828			C11
PF1963	fPF1963	5'GGCTCCCATatggaagtcaagggattcat	56	rPF1963	5'GGATCCACTAGTtcacacccccttagtaaga	56	834			C12
PF0240	fPF0240	5'GGCTCCCATatggatcccctgagtggat	58	rPF0240	5'GGATCCACTAGTtcatttcttcccttcttgct	56	843			D1
PF1142	fPF1142	5'GGCTCCCATatggaagagggaggtactc	56	rPF1142	5'GGATCCACTAGTttagaggtatcccctgtctt	58	843			D2
PF0577	fPF0577	5'GGCTCCCATatgcccatcattgaggttag	58	rPF0577	5'GGATCCACTAGTtcatatgagcctcctccc	56	852			D3
PF1143	fPF1143	5'GGCTCCCATatgagagaaatcacccccaa	58	rPF1143	5'GGATCCACTAGTctaaagcctaagctttctca	56	852			D4
PF0302	fPF0302	5'GGCTCCCATatgagctcaggtgtagctc	56	rPF0302	5'GGATCCACTAGTtcacaccaccgggtagag	58	855			D5
PF1418	fPF1418	5'GGCTCCCATatgggctcgaagctctct	56	rPF1418	5'GGATCCACTAGTtcatagccaccttagcaata	56	855			D6
PF0296	fPF0296	5'GGCTCCCATatggacatgacccttccaat	58	rPF0296	5'GGATCCACTAGTctaccctccataaagtatga	56	858			D7
PF0351	fPF0351	5'GGCTCCCATatggatgacaataaacctcg	56	rPF0351	5'GGATCCACTAGTctagctcttttttggccaga	58	858			D8
PF0875	fPF0875	5'GGCTCCCATatgatgtacttcctaactttc	56	rPF0875	5'GGATCCACTAGTctaacgagggtaagggtaa	56	864			D9
PF0888	fPF0888	5'GGCTCCCATatggccaaggagctcatg	56	rPF0888	5'GGATCCACTAGTttaagagcccccctttagc	58	864			D10
PF0753	fPF0753	5'GGCTCCCATatgacccctaaagaaattttc	56	rPF0753	5'GGATCCACTAGTtcacctcttgctctcaaag	56	867			D11
PF1330	fPF1330	5'GGCTCCCATatgaacccctacaggagtta	58	rPF1330	5'GGATCCACTAGTtcatatcaacccccttgtg	56	867			D12
PF1638	fPF1638	5'GGCTCCCATatgataaggcgtgctgttgt	58	rPF1638	5'GGATCCACTAGTtcaagccttcctcattacta	56	879			E1
PF1867	fPF1867	5'GGCTCCCATatgaggggaatgacgatagt	56	rPF1867	5'GGATCCACTAGTtcactcctcaatgttttctc	56	879			E2
PF0835	fPF0835	5'GGCTCCCATatggaagcaatagcagttga	56	rPF0835	5'GGATCCACTAGTtcatctcaaattccccacaa	56	882			E3
PF1657	fPF1657	5'GGCTCCCATatgtgggctaagagaagcat	58	rPF1657	5'GGATCCACTAGTtcataacctcacctccact	56	882			E4
PF0855	fPF0855	5'GGCTCCCATatggtagcggtaagatcatt	56	rPF0855	5'GGATCCACTAGTtcattggacatcctccaaat	56	891			E5
PF1977	fPF1977	5'GGCTCCCATatggaaaaggttgaggagct	58	rPF1977	5'GGATCCACTAGTtcaactcatctcaagcattc	56	912			E6
PF0365	fPF0365	5'GGCTCCCATatggctctagcgatgatatt	56	rPF0365	5'GGATCCACTAGTtcactttccaagtagggaag	58	915			E7
PF0730	fPF0730	5'GGCTCCCATatgaacttcacaagaaggct	56	rPF0730	5'GGATCCACTAGTctatcccgaaatttttccag	56	915			E8
PF0381	fPF0381	5'GGCTCCCATatgaggacctcaaagcttg	56	rPF0381	5'GGATCCACTAGTttaagaaccttcctcaccct	58	921			E9
PF0599	fPF0599	5'GGCTCCCATatggattggaaaggtagaga	56	rPF0599	5'GGATCCACTAGTtcaaatcacccccaagacta	58	927			E10
PF0804	fPF0804	5'GGCTCCCATatggacgggaaaagattcct	58	rPF0804	5'GGATCCACTAGTtcataccggcacctctac	56	930			E11
PF1268	fPF1268	5'GGCTCCCATatgattgttccagcccttat	56	rPF1268	5'GGATCCACTAGTttactcacctccaagccta	56	930			E12
PF1445	fPF1445	5'GGCTCCCATatgattggggttttccttag	56	rPF1445	5'GGATCCACTAGTtcacaagctagccattatgg	58	930			F1
PF1211	fPF1211	5'GGCTCCCATatgccagttggaaaatcaaag	58	rPF1211	5'GGATCCACTAGTtcactccctcctcaacct	56	933			F2
PF1257	fPF1257	5'GGCTCCCATatgttggagaaacttttttcc	56	rPF1257	5'GGATCCACTAGTctagcctttctttctaatttta	56	933			F3
PF0968	fPF0968	5'GGCTCCCATatggaagttcccgagaatat	56	rPF0968	5'GGATCCACTAGTtcatccaaagacctcggca	58	936			F4
PF0517	fPF0517	5'GGCTCCCATatgagggtgcataagaagg	56	rPF0517	5'GGATCCACTAGTttactcaaacttggggacag	58	945			F5
PF0676	fPF0676	5'GGCTCCCATatgggtaagagggtagtgat	58	rPF0676	5'GGATCCACTAGTttaagggagaacttgagtac	56	945			F6
PF1851	fPF1851	5'GGCTCCCATatgatggacaaagagcaact	56	rPF1851	5'GGATCCACTAGTttaggtgctactccttagct	58	951			F7
PF0583	fPF0583	5'GGCTCCCATatggaggcaataatagtgga	56	rPF0583	5'GGATCCACTAGTtcatcttccccacctcct	56	966			F8
PF1947	fPF1947	5'GGCTCCCATatgatagacgaccttgtaga	56	rPF1947	5'GGATCCACTAGTttaaacactcttcccacctc	58	966			F9
PF1957	fPF1957	5'GGCTCCCATatgaagatccagaggaagct	58	rPF1957	5'GGATCCACTAGTtcatttcttaatcccctcga	56	966			F10
PF1212	fPF1212	5'GGCTCCCATatgcttaaggttgagaacct	56	rPF1212	5'GGATCCACTAGTtcaagcacttccctcacc	56	969			F11
PF0360	fPF0360	5'GGCTCCCATatgattgtgcttgaggtgag	56	rPF0360	5'GGATCCACTAGTtcaagcacttccctcacc	56	975			F12
PF1686	fPF1686	5'GGCTCCCATatgatatctacggaagaaaaaat	58	rPF1686	5'GGATCCACTAGTtcaatcgtttgagctgagc	56	981			G1
PF0441	fPF0441	5'GGCTCCCATatgagggagctgagatataa	56	rPF0441	5'GGATCCACTAGTttaaatacatttccctttaagg	56	984			G2
PF1210	fPF1210	5'GGCTCCCATatgatgaactacctcaagag	56	rPF1210	5'GGATCCACTAGTtcatccctccacgtaggc	58	987			G3
PF1252	fPF1252	5'GGCTCCCATatggaggctgaacttaacat	56	rPF1252	5'GGATCCACTAGTtcatctgagatcccgagtaa	58	990			G4
PF0384	fPF0384	5'GGCTCCCATatgaaaggggagagaaagct	58	rPF0384	5'GGATCCACTAGTtcaccccgaaatctttttca	56	993			G5
PF1409	fPF1409	5'GGCTCCCATatggcgaacctcaagaaatt	56	rPF1409	5'GGATCCACTAGTtcagtatctaacccttggat	56	999			G6
PF0370	fPF0370	5'GGCTCCCATatgagacccaaagttggag	56	rPF0370	5'GGATCCACTAGTctaaagcatctttacactttc	56	1002			G7
PF1357	fPF1357	5'GGCTCCCATatgatggacccgataaagtc	58	rPF1357	5'GGATCCACTAGTttaaattttccccccaaacc	56	1011			G8
PF1750	fPF1750	5'GGCTCCCATatggtgaggttaagacttga	56	rPF1750	5'GGATCCACTAGTtcaaggggatgagctaagta	58	1014			G9
PF1993	fPF1993	5'GGCTCCCATatggctcacgtagccgag	58	rPF1993	5'GGATCCACTAGTtcatccaaatagagcactca	56	1020			G10
PF0760	fPF0760	5'GGCTCCCATatgcccaagtggttcaagc	56	rPF0760	5'GGATCCACTAGTtcaacgggcggggagag	58	1023			G11
PF1585	fPF1585	5'GGCTCCCATatggaaagggaaaaaatattttg	56	rPF1585	5'GGATCCACTAGTttaggcgtcctgagactg	56	1026			G12
PF1234	fPF1234	5'GGCTCCCATatgaagactagaatgctcgg	58	rPF1234	5'GGATCCACTAGTtcagctggaactgctgca	56	1038			H1
PF0993	fPF0993	5'GGCTCCCATatggggattgtagagggaat	58	rPF0993	5'GGATCCACTAGTtcacctgggttcagctct	56	1068			H2
PF1187	fPF1187	5'GGCTCCCATatgagggccgttggagtt	56	rPF1187	5'GGATCCACTAGTtcaaacatttaggggaagtc	56	1068			H3
PF1586	fPF1586	5'GGCTCCCATatgctaagcattcatactgc	56	rPF1586	5'GGATCCACTAGTctacacaaccttccaaagct	58	1068			H4
PF1349	fPF1349	5'GGCTCCCATatggagataaagtacaggcc	58	rPF1349	5'GGATCCACTAGTttagagggtttcaaagagct	56	1071			H5
PF1382	fPF1382	5'GGCTCCCATatgtaccgtattagaaatgag	56	rPF1382	5'GGATCCACTAGTtcaaattacaccagtgatttta	56	1071			H6
PF1728	fPF1728	5'GGCTCCCATatgcaggcagtagttctag	56	rPF1728	5'GGATCCACTAGTtcagtcgggtagtattatac	56	1086			H7
PF1924	fPF1924	5'GGCTCCCATatgaaggcaccagatttgg	56	rPF1924	5'GGATCCACTAGTtcattcctcaatcctcccg	58	1086			H8
PF1774	fPF1774	5'GGCTCCCATatgaaaagagccatacctgt	56	rPF1774	5'GGATCCACTAGTctataaccactctacccaca	58	1092			H9
PF1825	fPF1825	5'GGCTCCCATatgggtaaggttcacagac	56	rPF1825	5'GGATCCACTAGTtcactgctttgattctacac	56	1098			H10
PF1266	fPF1266	5'GGCTCCCATatggagcctcttcattatcc	58	rPF1266	5'GGATCCACTAGTctaacaccccttaagggc	56	1101			H11
PF0655	fPF0655	5'GGCTCCCATatggatgtgagtactgctac	56	rPF0655	5'GGATCCACTAGTtcagtgcctcaaagctctt	56	1113	17	54	A1
PF0426	fPF0426	5'GGCTCCCATatgatagtgggaattcttgg	56	rPF0426	5'GGATCCACTAGTttaggcatctccaaccacc	58	1119			A2
PF1988	fPF1988	5'GGCTCCCATatgctaaagctcgtagagaa	56	rPF1988	5'GGATCCACTAGTctaaagctctggtatgctga	58	1119			A3
PF1048	fPF1048	5'GGCTCCCATatggagcgaagaaagcttgt	58	rPF1048	5'GGATCCACTAGTctaggatttaagaagggatg	56	1125			A4
PF0260	fPF0260	5'GGCTCCCATatgaaggtattaatcctggc	56	rPF0260	5'GGATCCACTAGTtcaaagtgacggaaccctta	58	1131			A5
PF1798	fPF1798	5'GGCTCCCATatgattggtatcattggtgg	56	rPF1798	5'GGATCCACTAGTctagcctatctggaaggc	56	1137			A6
PF0611	fPF0611	5'GGCTCCCATatgatgagaagtggcgttg	56	rPF0611	5'GGATCCACTAGTtcaaaaggtagggatcttttc	58	1149			A7
PF0638	fPF0638	5'GGCTCCCATatgaagcttgttgttcccat	56	rPF0638	5'GGATCCACTAGTtcatcttatcacctccctct	58	1149			A8
PF1578	fPF1578	5'GGCTCCCATatgaagttgaagagggggaa	56	rPF1578	5'GGATCCACTAGTtcacggtagcagtttacctt	58	1149			A9
PF1916	fPF1916	5'GGCTCCCATatgaaagttgtcgtgggaat	56	rPF1916	5'GGATCCACTAGTtcatctcgaatgaccaaacc	58	1158			A10
PF1763	fPF1763	5'GGCTCCCATatgccaacgaacgttactg	56	rPF1763	5'GGATCCACTAGTttatctcgcgtgaatttcca	56	1164			A11
PF0729	fPF0729	5'GGCTCCCATatgctccgctacatccttgt	58	rPF0729	5'GGATCCACTAGTttaaactctcccttcatcca	56	1167			A12
PF1092	fPF1092	5'GGCTCCCATatggaggcttttcagaaagt	56	rPF1092	5'GGATCCACTAGTtcactctccctccagttga	58	1170			B1
PF1253	fPF1253	5'GGCTCCCATatggcacttagcgacaagc	58	rPF1253	5'GGATCCACTAGTtcagatgagctttttctcct	56	1170			B2
PF0321	fPF0321	5'GGCTCCCATatggtaggaatacaagtcca	56	rPF0321	5'GGATCCACTAGTtcagcgccaaagttcaagc	58	1179			B3
PF1548	fPF1548	5'GGCTCCCATatgagcgagagtattaataata	56	rPF1548	5'GGATCCACTAGTtcatggcgtgcccccag	58	1179			B4
PF0591	fPF0591	5'GGCTCCCATatgcttctcgaggcacct	56	rPF0591	5'GGATCCACTAGTtcataggccgaacctcag	56	1185			B5
PF0856	fPF0856	5'GGCTCCCATatggatgaagggactcgc	56	rPF0856	5'GGATCCACTAGTttaaaagaggtgtgtggagg	58	1185			B6
PF0265	fPF0265	5'GGCTCCCATatgggaaagcttgattggat	56	rPF0265	5'GGATCCACTAGTtcacttcaggaagccagtc	58	1188			B7
PF0520	fPF0520	5'GGCTCCCATatgggaaggtggaagacc	56	rPF0520	5'GGATCCACTAGTtcaagtagtctcaactggga	58	1191			B8
PF0374	fPF0374	5'GGCTCCCATatggaaattggagtggtagg	58	rPF0374	5'GGATCCACTAGTtcacttggtaactgcaacaa	56	1194			B9
PF1341	fPF1341	5'GGCTCCCATatggcaaaaagggttcacct	58	rPF1341	5'GGATCCACTAGTtcactcctctctaaacagc	56	1197			B10
PF0552	fPF0552	5'GGCTCCCATatgggcgagaaaaaggggt	58	rPF0552	5'GGATCCACTAGTttatccaagaaaaaacagcac	56	1200			B11
PF0674	fPF0674	5'GGCTCCCATatgggacttgaacaggcag	58	rPF0674	5'GGATCCACTAGTttagccaagtgctgataaga	56	1203			B12
PF1866	fPF1866	5'GGCTCCCATatggcgaggaacatagttgt	58	rPF1866	5'GGATCCACTAGTctagaacacagagatcttgt	56	1206			C1
PF0335	fPF0335	5'GGCTCCCATatggaagagcttggctatgt	58	rPF0335	5'GGATCCACTAGTtcagactccatagaactcat	56	1209			C2
PF0973	fPF0973	5'GGCTCCCATatgcaaaggctagaagaaag	56	rPF0973	5'GGATCCACTAGTtcagaccctcctcaaaaca	56	1212			C3
PF0518	fPF0518	5'GGCTCCCATatgaggcccagcggaag	56	rPF0518	5'GGATCCACTAGTtcaccattttaccacctcca	58	1224			C4
PF1251	fPF1251	5'GGCTCCCATatgagtgtagagataggggt	56	rPF1251	5'GGATCCACTAGTttatctcctcccaaccctt	56	1236			C5
PF1959	fPF1959	5'GGCTCCCATatgaagcagagaaaaggagt	56	rPF1959	5'GGATCCACTAGTtcaggcgccgaacttctc	58	1236			C6
PF0803	fPF0803	5'GGCTCCCATatgaagagggaagatcttct	56	rPF0803	5'GGATCCACTAGTtcatcccaacacctccag	56	1245			C7
PF1936	fPF1936	5'GGCTCCCATatgaggagagatgagcttat	56	rPF1936	5'GGATCCACTAGTtcattctttcaatccaccga	56	1248			C8
PF0404	fPF0404	5'GGCTCCCATatgaagagagaggacattct	56	rPF0404	5'GGATCCACTAGTtcattctaatcccctcagca	58	1257			C9
PF1538	fPF1538	5'GGCTCCCATatgataattaaaaatggaatgatc	56	rPF1538	5'GGATCCACTAGTttattcgatcaccttcaaaaac	58	1260			C10
PF0235	fPF0235	5'GGCTCCCATatgaaagctataatacttgcc	56	rPF0235	5'GGATCCACTAGTtcatttctcaatcacctttttc	58	1263			C11
PF1156	fPF1156	5'GGCTCCCATatgaaggttgagtggtattta	56	rPF1156	5'GGATCCACTAGTtcatttaggctttaggtagc	56	1263			C12
PF1602	fPF1602	5'GGCTCCCATatggttgagcaagacccct	58	rPF1602	5'GGATCCACTAGTtcagtgcttgacccatcc	56	1263			D1
PF0343	fPF0343	5'GGCTCCCATatggactgtggaaaggacta	58	rPF0343	5'GGATCCACTAGTctaggttccatgttcccaa	56	1266			D2
PF0938	fPF0938	5'GGCTCCCATatgggcggaatgacaatag	56	rPF0938	5'GGATCCACTAGTtcattttaccacctcctctg	58	1275			D3
PF0894	fPF0894	5'GGCTCCCATatgaagaacctctatcttcc	56	rPF0894	5'GGATCCACTAGTttaaagtctaaccacgtgga	56	1287			D4
PF1375	fPF1375	5'GGCTCCCATatgccaaaggacaagccc	56	rPF1375	5'GGATCCACTAGTtcactctcctctctggatt	56	1287			D5
PF0765	fPF0765	5'GGCTCCCATatgacgatagcggtttatgg	56	rPF0765	5'GGATCCACTAGTttaaaacactctcccaaccc	58	1290			D6
PF1177	fPF1177	5'GGCTCCCATatgatgagagcaattggtgt	56	rPF1177	5'GGATCCACTAGTttaagcttcttctctgatttg	56	1296			D7
PF0264	fPF0264	5'GGCTCCCATatgattgaaagagtaaaggga	56	rPF0264	5'GGATCCACTAGTtcatgtctttaaagcatttttc	56	1299			D8
PF0220	fPF0220	5'GGCTCCCATatggcaagtccagtagatg	56	rPF0220	5'GGATCCACTAGTttagcaagctattacgccat	56	1305			D9
PF0581	fPF0581	5'GGCTCCCATatgaagctcagaacaatagc	56	rPF0581	5'GGATCCACTAGTttagccgtcatctatcgtag	58	1323			D10
PF1905	fPF1905	5'GGCTCCCATatgttgggtttgaggtgggt	58	rPF1905	5'GGATCCACTAGTtcacccggttattaactcta	56	1323			D11
PF0852	fPF0852	5'GGCTCCCATatggggtggattgaaaggta	58	rPF0852	5'GGATCCACTAGTtcaagctgtggctaagtag	56	1329			D12
PF1731	fPF1731	5'GGCTCCCATatggttctagataacctagg	56	rPF1731	5'GGATCCACTAGTttacataccaaacctcctgg	58	1332			E1
PF0692	fPF0692	5'GGCTCCCATatgctctgcaatcagtgct	56	rPF0692	5'GGATCCACTAGTtcaatcaagttcttcggcga	58	1341			E2
PF1592	fPF1592	5'GGCTCCCATatgaaggtagttcttccaga	56	rPF1592	5'GGATCCACTAGTctaaggtttaggattcaagg	56	1341			E3
PF1999	fPF1999	5'GGCTCCCATatgggaaagcactacattcc	58	rPF1999	5'GGATCCACTAGTttacaacacctccctaagg	56	1347			E4
PF0667	fPF0667	5'GGCTCCCATatggcgattcacccaattga	58	rPF0667	5'GGATCCACTAGTttaaagacctttagcctcca	56	1353			E5
PF1168	fPF1168	5'GGCTCCCATatgaggcttctctccaaaca	56	rPF1168	5'GGATCCACTAGTctattctagaggggatcttc	58	1356			E6
PF2044	fPF2044	5'GGCTCCCATatgaaggtacttttgcttgg	56	rPF2044	5'GGATCCACTAGTctaaactccggtgctgatg	58	1356			E7
PF0312	fPF0312	5'GGCTCCCATatgcccacttgggaggag	58	rPF0312	5'GGATCCACTAGTttagagagtgaatgaaaactc	56	1368			E8
PF0588	fPF0588	5'GGCTCCCATatggggaagctgtttggaa	56	rPF0588	5'GGATCCACTAGTctatgaaagcgctttctcaa	56	1368			E9
PF0996	fPF0996	5'GGCTCCCATatggcggaagacatcgaag	56	rPF0996	5'GGATCCACTAGTtcacctcgagacttttgcta	58	1410			E10
PF0823	fPF0823	5'GGCTCCCATatgagcagagaaaaaatagag	56	rPF0823	5'GGATCCACTAGTtcagtggtgctcctcaata	56	1416			E11
PF0477	fPF0477	5'GGCTCCCATatgatacattatgagactttgg	56	rPF0477	5'GGATCCACTAGTtcacccaacaccacaataac	58	1422			E12
PF1076	fPF1076	5'GGCTCCCATatgcatgacctagttgagtt	56	rPF1076	5'GGATCCACTAGTtcaaggccttcttagtggaa	58	1422			F1
PF2055	fPF2055	5'GGCTCCCATatggataaggagggttttttg	58	rPF2055	5'GGATCCACTAGTtcagctttcgcttttatctc	56	1434			F2
PF1293	fPF1293	5'GGCTCCCATatggtagagagaaagaagtg	56	rPF1293	5'GGATCCACTAGTtcagtacgttcttgcaaacc	58	1440			F3
PF0356	fPF0356	5'GGCTCCCATatggaattttactggggagt	56	rPF0356	5'GGATCCACTAGTtcattcaatcccctccgct	58	1452			F4
PF1306	fPF1306	5'GGCTCCCATatggtgggagcgttgagg	56	rPF1306	5'GGATCCACTAGTtcatgaatcatcccacacc	56	1455			F5
PF0285	fPF0285	5'GGCTCCCATatgggaaaattcgtggagaa	56	rPF0285	5'GGATCCACTAGTtcacctctccaagggatag	58	1458			F6
PF1544	fPF1544	5'GGCTCCCATatggcaaaggagttctctat	56	rPF1544	5'GGATCCACTAGTttactgaaggctctccttag	58	1467			F7
PF1942	fPF1942	5'GGCTCCCATatgcgagtcttagtacttgg	58	rPF1942	5'GGATCCACTAGTttatgtgccctccctcatt	56	1467			F8
PF0824	fPF0824	5'GGCTCCCATatgttattgaggagcaccac	56	rPF0824	5'GGATCCACTAGTtcaagaccctttcctgatat	56	1473			F9
PF2004	fPF2004	5'GGCTCCCATatggaccgctatatcctct	56	rPF2004	5'GGATCCACTAGTtcaactcacaactttggcc	56	1473			F10
PF1245	fPF1245	5'GGCTCCCATatgagaaacttgaggccact	56	rPF1245	5'GGATCCACTAGTtcacctcctagatagaattc	56	1479			F11
PF0205	fPF0205	5'GGCTCCCATatgagaacccatgttctcc	56	rPF0205	5'GGATCCACTAGTtcattctcccgccccctt	58	1509			F12
PF1208	fPF1208	5'GGCTCCCATatgttccctgaaaagttcct	56	rPF1208	5'GGATCCACTAGTtcatcccctcagcaattcc	58	1533			G1
PF1430	fPF1430	5'GGCTCCCATatgacctggttaccattcat	56	rPF1430	5'GGATCCACTAGTtcatccacctcccattaag	56	1533			G2
PF1520	fPF1520	5'GGCTCCCATatgaagagattgttgccttta	56	rPF1520	5'GGATCCACTAGTttaccatatctcaccaccaa	56	1566			G3
PF0671	fPF0671	5'GGCTCCCATatgagcatggaagagaaggt	58	rPF0671	5'GGATCCACTAGTtcacagtggaatgtttccat	56	1569			G4
PF0331	fPF0331	5'GGCTCCCATatggcggaagttatgtcaca	58	rPF0331	5'GGATCCACTAGTtcagattctgaagcttagtc	56	1614			G5
PF0807	fPF0807	5'GGCTCCCATatgaagagggtttcattgct	56	rPF0807	5'GGATCCACTAGTtcatagctcctcacccag	56	1689			G6
PF0935	fPF0935	5'GGCTCCCATatggaaatgtccggtgcaa	56	rPF0935	5'GGATCCACTAGTtcaataccttgtcacaacgt	56	1695			G7
PF0330	fPF0330	5'GGCTCCCATatgccagaggaaaaggcc	56	rPF0330	5'GGATCCACTAGTtcacctcactaaaagcaaga	56	1707			G8
PF1579	fPF1579	5'GGCTCCCATatggctgaagcaagggatt	56	rPF1579	5'GGATCCACTAGTttaggcttccccctcttca	58	1707			G9
PF1254	fPF1254	5'GGCTCCCATatgccatggcatttcaccca	58	rPF1254	5'GGATCCACTAGTtcacactttgattatcacttc	56	1737			G10
PF1046	fPF1046	5'GGCTCCCATatgagccgaggtgatagtat	58	rPF1046	5'GGATCCACTAGTtcactttttctcctctacac	56	1758			G11
PF0346	fPF0346	5'GGCTCCCATatgtatggcaactggggta	56	rPF0346	5'GGATCCACTAGTtcaatagaactcagcgattc	56	1818			G12
PF1971	fPF1971	5'GGCTCCCATatggaaaaggtggacatcat	56	rPF1971	5'GGATCCACTAGTtcaggctaagtagtgtttcc	58	1818			H1
PF0825	fPF0825	5'GGCTCCCATatggaagatccctacatatg	56	rPF0825	5'GGATCCACTAGTtcaggaaagggtcttgagaa	58	1851			H2
PF1242	fPF1242	5'GGCTCCCATatgttctcagcttgcatgag	58	rPF1242	5'GGATCCACTAGTctacccttcctcaggttc	56	1926			H3
PF0533	fPF0533	5'GGCTCCCATatggttaaagttactgatatag	56	rPF0533	5'GGATCCACTAGTtcatagctctccctcccta	58	1941			H4
PF1392	fPF1392	5'GGCTCCCATatgaaagaaagcatgagcag	56	rPF1392	5'GGATCCACTAGTttattcaaccacctcctcaa	56	1950			H5
PF1405	fPF1405	5'GGCTCCCATatgacaattttgattaaaaggga	56	rPF1405	5'GGATCCACTAGTtcacctcagtcgaatggtg	58	1956			H6
PF0272	fPF0272	5'GGCTCCCATatgattaatgggtggacgga	56	rPF0272	5'GGATCCACTAGTctatcccgaggcttcctc	58	1971			H7
PF0329	fPF0329	5'GGCTCCCATatgatgaagatgaaaagactag	56	rPF0329	5'GGATCCACTAGTttatcgacggcgccgtga	58	1974			H8
PF0478	fPF0478	5'GGCTCCCATatggtggacagattttacga	56	rPF0478	5'GGATCCACTAGTctagaggcaccacctcac	58	2073			H9
PF0399	fPF0399	5'GGCTCCCATatggctgtcaaggattgtc	56	rPF0399	5'GGATCCACTAGTtcattcaccagcctttagtt	56	2223			H10
PF1882	fPF1882	5'GGCTCCCATatgagtgagaagaagaagga	56	rPF1882	5'GGATCCACTAGTtcagcctctggcctgctt	58	2391			H11
PF0525	fPF0525	5'GGCTCCCATatgcttgagaagttattaga	52	rPF0525	5'GGATCCACTAGTttataactctttaaatccaagc	56	1227	18	50	A1
PF1848	fPF1848	5'GGCTCCCATatggaaatagaggagattat	52	rPF1848	5'GGATCCACTAGTtcatctcccaagcattttat	54	1227			A2
PF0827	fPF0827	5'GGCTCCCATatgaggggaataattgaaga	54	rPF0827	5'GGATCCACTAGTttatgaatatttccttagctt	52	1230			A3
PF0207	fPF0207	5'GGCTCCCATatgagaatagtgttggctta	52	rPF0207	5'GGATCCACTAGTtcactccaaagtctttattg	54	1233			A4
PF1057	fPF1057	5'GGCTCCCATatgttcaggttgagagatt	52	rPF1057	5'GGATCCACTAGTttaagaaagtaagttagagaa	52	1233			A5
PF1944	fPF1944	5'GGCTCCCATatgtcaccgaagaaaagaaa	52	rPF1944	5'GGATCCACTAGTtcacctaactattatacttag	54	1233			A6
PF1172	fPF1172	5'GGCTCCCATatgagagggataataaaaag	52	rPF1172	5'GGATCCACTAGTctagacaagtctccttagc	56	1236			A7
PF1362	fPF1362	5'GGCTCCCATatgagaattctatttgtcac	52	rPF1362	5'GGATCCACTAGTttattccatgattgccttta	52	1239			A8
PF1829	fPF1829	5'GGCTCCCATatgagcgatgggaaaataat	52	rPF1829	5'GGATCCACTAGTctaaaagataacttttctcc	52	1239			A9
PF0751	fPF0751	5'GGCTCCCATatgccaaaagtttggattga	54	rPF0751	5'GGATCCACTAGTttatgtatttcctgttggta	52	1245			A10
PF0981	fPF0981	5'GGCTCCCATatgaacagagaaaaggcaat	52	rPF0981	5'GGATCCACTAGTtcattcagagggatgccg	56	1254			A11
PF1855	fPF1855	5'GGCTCCCATatgctcatccacataggtat	56	rPF1855	5'GGATCCACTAGTttatagagcctctaatatct	52	1275			A12
PF1723	fPF1723	5'GGCTCCCATatggattatgaagttgcagt	54	rPF1723	5'GGATCCACTAGTttagcaaatttctttcacttt	52	1278			B1
PF1469	fPF1469	5'GGCTCCCATatgagtttattaaagagatacc	54	rPF1469	5'GGATCCACTAGTttataaaaaggaaagagagaa	52	1281			B2
PF1778	fPF1778	5'GGCTCCCATatgacatataaggagtatag	52	rPF1778	5'GGATCCACTAGTtcactccttcattggtagg	56	1284			B3
PF1166	fPF1166	5'GGCTCCCATatgggaattaagtttgctca	52	rPF1166	5'GGATCCACTAGTtcatctcgcaccaccaag	56	1287			B4
PF1292	fPF1292	5'GGCTCCCATatggacagaaagaaagttat	52	rPF1292	5'GGATCCACTAGTttaagatcttatatcacgga	52	1293			B5
PF0764	fPF0764	5'GGCTCCCATatgatccgaaaatttgtgaa	52	rPF0764	5'GGATCCACTAGTttaaatcatctcgctcttga	54	1296			B6
PF1709	fPF1709	5'GGCTCCCATatgcttatcaaagagttaga	52	rPF1709	5'GGATCCACTAGTctactccaccccaaagg	54	1299			B7
PF1073	fPF1073	5'GGCTCCCATatgaagaaaatgagtgaaatta	52	rPF1073	5'GGATCCACTAGTtcaattccctcccaagtag	56	1302			B8
PF1437	fPF1437	5'GGCTCCCATatgttcaacataatagttaga	52	rPF1437	5'GGATCCACTAGTctaggcctcgtctttaga	54	1305			B9
PF1631	fPF1631	5'GGCTCCCATatgagaatccttaaattttgt	52	rPF1631	5'GGATCCACTAGTtcatacgtcccctctcc	54	1305			B10
PF0585	fPF0585	5'GGCTCCCATatgattgaacattttaatcca	52	rPF0585	5'GGATCCACTAGTctaaatacatgaaagaaatac	52	1308			B11
PF1026	fPF1026	5'GGCTCCCATatggctaggatcactgag	54	rPF1026	5'GGATCCACTAGTttaagtaatgtactgtttcc	52	1308			B12
PF0869	fPF0869	5'GGCTCCCATatgttaagaacacattattct	52	rPF0869	5'GGATCCACTAGTtcagggaattaacctctttc	56	1317			C1
PF1461	fPF1461	5'GGCTCCCATatgagagtcgaagagtttct	56	rPF1461	5'GGATCCACTAGTtcaaataaggaaagtgtttg	52	1317			C2
PF1532	fPF1532	5'GGCTCCCATatgagaatagttgttatagg	52	rPF1532	5'GGATCCACTAGTtcataactttctcatagcca	54	1317			C3
PF0422	fPF0422	5'GGCTCCCATatggtgaaagttcttttagt	52	rPF0422	5'GGATCCACTAGTtcagcaagaattaacatcaa	52	1320			C4
PF0450	fPF0450	5'GGCTCCCATatgaacattagtgtaagcat	52	rPF0450	5'GGATCCACTAGTttagaggaagaaatacctct	54	1320			C5
PF1101	fPF1101	5'GGCTCCCATatgataaaaatctacactctc	54	rPF1101	5'GGATCCACTAGTctaaattgttattgcatgac	52	1320			C6
PF0597	fPF0597	5'GGCTCCCATatgactcaagaatattgtag	52	rPF0597	5'GGATCCACTAGTctaacctctaaagttgaagg	56	1323			C7
PF1699	fPF1699	5'GGCTCCCATatgggaaaccttatatcaag	52	rPF1699	5'GGATCCACTAGTtcattttatcaccctcatta	52	1323			C8
PF0304	fPF0304	5'GGCTCCCATatgttcgttaacagaaagga	52	rPF0304	5'GGATCCACTAGTtcacaagtttcttatcacct	54	1329			C9
PF1085	fPF1085	5'GGCTCCCATatgaggtacttcttttacc	52	rPF1085	5'GGATCCACTAGTtcattcgctactagacctt	54	1329			C10
PF1186	fPF1186	5'GGCTCCCATatggaaaagaaaaaggtagt	52	rPF1186	5'GGATCCACTAGTctagaacttcaaaaccctg	54	1329			C11
PF1574	fPF1574	5'GGCTCCCATatggaagaactaattaggta	52	rPF1574	5'GGATCCACTAGTtcaactctttccggctat	52	1329			C12
PF0443	fPF0443	5'GGCTCCCATatgggaaacattagaagaag	54	rPF0443	5'GGATCCACTAGTtcaagtctttgactttaaaat	52	1332			D1
PF1232	fPF1232	5'GGCTCCCATatggaacctctggaaatag	54	rPF1232	5'GGATCCACTAGTttaccatcctcttacatttt	52	1332			D2
PF1181	fPF1181	5'GGCTCCCATatgaacaagtggattggtag	56	rPF1181	5'GGATCCACTAGTtcactcagcctttatatata	52	1335			D3
PF1406	fPF1406	5'GGCTCCCATatgaaatgtccgaaatgcg	54	rPF1406	5'GGATCCACTAGTttaaatgttctctaggtctt	52	1338			D4
PF1725	fPF1725	5'GGCTCCCATatgaaaagaaagaagactgt	52	rPF1725	5'GGATCCACTAGTtcattctgcgaaagttatga	54	1344			D5
PF1902	fPF1902	5'GGCTCCCATatgaaggttgaattatattatg	52	rPF1902	5'GGATCCACTAGTctaaatacttgaccttcttc	54	1344			D6
PF0635	fPF0635	5'GGCTCCCATatgatatttatcaatcgtgaaag	56	rPF0635	5'GGATCCACTAGTttataacttttcacgttcac	52	1350			D7
PF1265	fPF1265	5'GGCTCCCATatggagttattttatcgagt	52	rPF1265	5'GGATCCACTAGTtcaaggttttcttagctttg	54	1353			D8
PF1739	fPF1739	5'GGCTCCCATatgaatgtcaagaaggtact	54	rPF1739	5'GGATCCACTAGTtcagctgtattgtttaacta	52	1353			D9
PF0666	fPF0666	5'GGCTCCCATatggaagccgagaaagaa	52	rPF0666	5'GGATCCACTAGTttattgtgtcactttttcaaat	54	1359			D10
PF0861	fPF0861	5'GGCTCCCATatgggaaaatactttggaac	54	rPF0861	5'GGATCCACTAGTctaagaaagcttggcctt	52	1359			D11
PF1573	fPF1573	5'GGCTCCCATatggaagttctagaaaaagt	52	rPF1573	5'GGATCCACTAGTtcatccaataataattcctc	52	1368			D12
PF1850	fPF1850	5'GGCTCCCATatgagtgagctaagaaggaa	56	rPF1850	5'GGATCCACTAGTctaaatctttatctttttcca	52	1368			E1
PF0636	fPF0636	5'GGCTCCCATatgccaataacttttgttga	52	rPF0636	5'GGATCCACTAGTttattctttcttaactaactca	54	1371			E2
PF0532	fPF0532	5'GGCTCCCATatgcttgactacttctttaat	52	rPF0532	5'GGATCCACTAGTttaaccatttaccccacct	54	1374			E3
PF1263	fPF1263	5'GGCTCCCATatgaataggagcttgtactt	54	rPF1263	5'GGATCCACTAGTtcatctagtggactttaata	52	1374			E4
PF0208	fPF0208	5'GGCTCCCATatgtacagaaaggccttgtt	56	rPF0208	5'GGATCCACTAGTctaaggattgtaaacgttat	52	1380			E5
PF0513	fPF0513	5'GGCTCCCATatggaatatccaaagattatt	52	rPF0513	5'GGATCCACTAGTctagtgccaagtgactac	54	1380			E6
PF1906	fPF1906	5'GGCTCCCATatgaaaagaatttttaaagtca	52	rPF1906	5'GGATCCACTAGTttactgaataataacttcgat	52	1380			E7
PF0589	fPF0589	5'GGCTCCCATatgaagacattaattcttgc	52	rPF0589	5'GGATCCACTAGTctaagccctctggtagtc	56	1386			E8
PF1540	fPF1540	5'GGCTCCCATatgagtttggaggctctt	52	rPF1540	5'GGATCCACTAGTttacttttctttgtgttttgc	54	1389			E9
PF1976	fPF1976	5'GGCTCCCATatgaaggtggcagtagttg	56	rPF1976	5'GGATCCACTAGTttagagcatgcaattttcta	52	1395			E10
PF0233	fPF0233	5'GGCTCCCATatgacagttaacctagactt	54	rPF0233	5'GGATCCACTAGTttagagctcagctaaatac	52	1398			E11
PF0479	fPF0479	5'GGCTCCCATatgcccaagaaaaaactatt	52	rPF0479	5'GGATCCACTAGTtcacctactttcaatgtaca	54	1398			E12
PF1321	fPF1321	5'GGCTCCCATatgaactacactaagatgag	54	rPF1321	5'GGATCCACTAGTtcatagcatcagtaaaaaga	52	1407			F1
PF1975	fPF1975	5'GGCTCCCATatgataccaagaataatgag	52	rPF1975	5'GGATCCACTAGTttatccaagaaaccctctta	54	1419			F2
PF2064	fPF2064	5'GGCTCCCATatgtcgtataaatcctctaa	52	rPF2064	5'GGATCCACTAGTttaagtattgaacattatacga	54	1419			F3
PF1838	fPF1838	5'GGCTCCCATatgattaacaacttggacat	52	rPF1838	5'GGATCCACTAGTtcattcccccatcttcct	54	1422			F4
PF1327	fPF1327	5'GGCTCCCATatgcctaggcttattaaaga	54	rPF1327	5'GGATCCACTAGTttacttttctttgcttaggt	52	1425			F5
PF1286	fPF1286	5'GGCTCCCATatgaagagtaaaagtcactt	52	rPF1286	5'GGATCCACTAGTtcaaccaacacctccaat	52	1428			F6
PF1910	fPF1910	5'GGCTCCCATatgcctaggcttattaaaga	54	rPF1910	5'GGATCCACTAGTtcaatttcctttcttgctta	52	1431			F7
PF1188	fPF1188	5'GGCTCCCATatgagaagggtgaagctcc	56	rPF1188	5'GGATCCACTAGTtcaagctatttggaatatct	52	1434			F8
PF0538	fPF0538	5'GGCTCCCATatgtccagaagaaaattctt	52	rPF0538	5'GGATCCACTAGTttatgtttctttgattttatttg	54	1437			F9
PF0200	fPF0200	5'GGCTCCCATatgaagatagaggatgttta	52	rPF0200	5'GGATCCACTAGTtcacatctccaagatcttct	56	1443			F10
PF1759	fPF1759	5'GGCTCCCATatgtgtgaatatacttatcca	52	rPF1759	5'GGATCCACTAGTtcacctcatgtattttcttg	54	1446			F11
PF0276	fPF0276	5'GGCTCCCATatggaaaagtttgatgtaata	52	rPF0276	5'GGATCCACTAGTctactcttctggttctaatg	56	1452			F12
PF1459	fPF1459	5'GGCTCCCATatgataggacttgtctctt	52	rPF1459	5'GGATCCACTAGTtcaagatttcaagaatttctt	52	1452			G1
PF0906	fPF0906	5'GGCTCCCATatgtgggagataataaagac	54	rPF0906	5'GGATCCACTAGTttaaataagcttgcttaatatt	52	1461			G2
PF0429	fPF0429	5'GGCTCCCATatggcaaatgcctatgaaat	52	rPF0429	5'GGATCCACTAGTttactctgtcatagccttca	56	1482			G3
PF1004	fPF1004	5'GGCTCCCATatgaagaaaataactattagta	52	rPF1004	5'GGATCCACTAGTttaggactcttgtagaatca	54	1485			G4
PF1310	fPF1310	5'GGCTCCCATatgaaatacaaggatattaata	52	rPF1310	5'GGATCCACTAGTttaaagctgttctttgagaa	52	1491			G5
PF2005	fPF2005	5'GGCTCCCATatgattaaggttgcgataat	52	rPF2005	5'GGATCCACTAGTtcaagcactgttctcacct	56	1491			G6
PF0937	fPF0937	5'GGCTCCCATatggcgaggaagataaagat	56	rPF0937	5'GGATCCACTAGTtcacctcctaattctattta	52	1500			G7
PF0989	fPF0989	5'GGCTCCCATatgttaggatacaatgagaa	52	rPF0989	5'GGATCCACTAGTctaccaaatgagcttagctt	56	1500			G8
PF1607	fPF1607	5'GGCTCCCATatgaggggaaaaattaaaatt	52	rPF1607	5'GGATCCACTAGTttagaggttttcaataacct	52	1512			G9
PF1856	fPF1856	5'GGCTCCCATatgtttttatttttaacatgca	52	rPF1856	5'GGATCCACTAGTtcactctttggacctcct	54	1518			G10
PF0755	fPF0755	5'GGCTCCCATatgtccaaatttatacacca	52	rPF0755	5'GGATCCACTAGTctagatatattcccaaactc	54	1521			G11
PF1941	fPF1941	5'GGCTCCCATatgagaattcttcttgttact	52	rPF1941	5'GGATCCACTAGTttataaacctttctcaaaataa	52	1524			G12
PF1782	fPF1782	5'GGCTCCCATatgggtgactctatattaaag	56	rPF1782	5'GGATCCACTAGTctaacgcttgataaattctt	52	1542			H1
PF1502	fPF1502	5'GGCTCCCATatgaaaaaagtagctctattt	52	rPF1502	5'GGATCCACTAGTctaagaaagcactacctgt	54	1563			H2
PF0229	fPF0229	5'GGCTCCCATatgcttattacacttccata	52	rPF0229	5'GGATCCACTAGTctaatcatggccatgtgaat	56	1569			H3
PF0792	fPF0792	5'GGCTCCCATatgaaaatagatattaaatttag	52	rPF0792	5'GGATCCACTAGTctatactccctccaagtta	54	1611			H4
PF0210	fPF0210	5'GGCTCCCATatgataacgatagcaaagatt	52	rPF0210	5'GGATCCACTAGTttagtatgcctcggcaag	54	1614			H5
PF1839	fPF1839	5'GGCTCCCATatgacgaagtacatatttgt	52	rPF1839	5'GGATCCACTAGTttagtgagtaacatttttctc	54	1614			H6
PF0514	fPF0514	5'GGCTCCCATatgttcttaagtgaacaagt	52	rPF0514	5'GGATCCACTAGTctatggattcttcgagataa	54	1644			H7
PF0647	fPF0647	5'GGCTCCCATatgacagaggattttttaag	52	rPF0647	5'GGATCCACTAGTttatgcatgaattttttgact	52	1647			H8
PF0942	fPF0942	5'GGCTCCCATatgagaagtgatgtaatcaa	52	rPF0942	5'GGATCCACTAGTttaatgtctcaagatagcac	54	1656			H9
PF2059	fPF2059	5'GGCTCCCATatgaaaatgagaagaattttta	52	rPF2059	5'GGATCCACTAGTttaattcactatcaccttca	52	1704			H10
PF0754	fPF0754	5'GGCTCCCATatgaaagttgtaagagatga	52	rPF0754	5'GGATCCACTAGTtcattcaatcacccccttaa	56	1713			H11
PF1480	fPF1480	5'GGCTCCCATatgtatgcatacaatggaaa	52	rPF1480	5'GGATCCACTAGTttaacctttgcctttatatc	52	1749	19	50	A1
PF2063	fPF2063	5'GGCTCCCATatgatgattggaaaaaaggt	52	rPF2063	5'GGATCCACTAGTttaattcacaactataattatc	52	1755			A2
PF0790	fPF0790	5'GGCTCCCATatgggagaatattgcgaaa	52	rPF0790	5'GGATCCACTAGTctagactagatgcatgatta	54	1761			A3
PF2065	fPF2065	5'GGCTCCCATatgaaaagaaaagcacttgc	54	rPF2065	5'GGATCCACTAGTtcactcgattataatctcta	52	1770			A4
PF1138	fPF1138	5'GGCTCCCATatgttgagggagataattga	54	rPF1138	5'GGATCCACTAGTtcactctaacctagccttt	54	1263	19	52	A5
PF1593	fPF1593	5'GGCTCCCATatgagagttatgacttctcg	54	rPF1593	5'GGATCCACTAGTtcaaaccccttgaatcctaa	56	1263			A6
PF0442	fPF0442	5'GGCTCCCATatgccccttaagtttcctga	58	rPF0442	5'GGATCCACTAGTtcaaagacttgacaatccat	54	1266			A7
PF0309	fPF0309	5'GGCTCCCATatgagtgacttttgggttct	54	rPF0309	5'GGATCCACTAGTttactctttcttcctcatga	54	1278			A8
PF1912	fPF1912	5'GGCTCCCATatgacaaaagtatacattgag	54	rPF1912	5'GGATCCACTAGTttagtctactatctcgccaa	56	1278			A9
PF1434	fPF1434	5'GGCTCCCATatgaagaaggtcgaatattg	54	rPF1434	5'GGATCCACTAGTtcacacccccctagaaca	56	1284			A10
PF1603	fPF1603	5'GGCTCCCATatggaagcagcaacatgga	56	rPF1603	5'GGATCCACTAGTtcatcgggttcctctctt	54	1284			A11
PF1967	fPF1967	5'GGCTCCCATatgaacaagaaaattagcatg	54	rPF1967	5'GGATCCACTAGTtcaaggctctggaactcct	58	1284			A12
PF1350	fPF1350	5'GGCTCCCATatgaaaaacacgaagagaag	54	rPF1350	5'GGATCCACTAGTctacaagccaaggccctt	56	1287			B1
PF0430	fPF0430	5'GGCTCCCATatgataaagcttagggatga	54	rPF0430	5'GGATCCACTAGTttacaggagatgttttctct	54	1290			B2
PF0215	fPF0215	5'GGCTCCCATatggagaacccttatgaaat	54	rPF0215	5'GGATCCACTAGTtcagaagaagaccttcctaa	56	1293			B3
PF0371	fPF0371	5'GGCTCCCATatgaaagttttggcaaggga	54	rPF0371	5'GGATCCACTAGTtcaccccagtaggaattg	54	1293			B4
PF0546	fPF0546	5'GGCTCCCATatggtaatagatgaaatattag	54	rPF0546	5'GGATCCACTAGTctatcttgcaatagcttcct	56	1293			B5
PF1058	fPF1058	5'GGCTCCCATatgaatatccttggaggtga	54	rPF1058	5'GGATCCACTAGTtcaaccattcacatccctc	56	1293			B6
PF0705	fPF0705	5'GGCTCCCATatgaggagggcgcttctaa	56	rPF0705	5'GGATCCACTAGTtcaaagttttgagagcgatt	54	1302			B7
PF1938	fPF1938	5'GGCTCCCATatgaggagagcaacatacg	56	rPF1938	5'GGATCCACTAGTtcatccttgcatgttgttaa	54	1305			B8
PF1077	fPF1077	5'GGCTCCCATatgtttgatgttaacgagct	54	rPF1077	5'GGATCCACTAGTtcacttggttgcccttgtta	58	1323			B9
PF1847	fPF1847	5'GGCTCCCATatgccagtaatagaagagat	54	rPF1847	5'GGATCCACTAGTtcacttgagcattccttcca	58	1326			B10
PF2002	fPF2002	5'GGCTCCCATatggaaagaaagttcaggta	54	rPF2002	5'GGATCCACTAGTctagtccatatctggtatgt	56	1329			B11
PF2048	fPF2048	5'GGCTCCCATatgaggtccgcatcacct	56	rPF2048	5'GGATCCACTAGTtcaaagccttagtgcaattt	54	1341			B12
PF1533	fPF1533	5'GGCTCCCATatgaccatgaaaaaggcaat	54	rPF1533	5'GGATCCACTAGTtcacttaccaccctcctct	58	1344			C1
PF0547	fPF0547	5'GGCTCCCATatggccgagaaaaaaaggag	58	rPF0547	5'GGATCCACTAGTttacttcttgagcttttcac	54	1347			C2
PF1333	fPF1333	5'GGCTCCCATatgaaaaggttagtgaagac	54	rPF1333	5'GGATCCACTAGTttaaattaacatctttattttttc	54	1356			C3
PF1421	fPF1421	5'GGCTCCCATatggagttaaggccaaatgt	56	rPF1421	5'GGATCCACTAGTctagtggatcttatatccat	54	1365			C4
PF1784	fPF1784	5'GGCTCCCATatgatagatgaagtcagaga	54	rPF1784	5'GGATCCACTAGTttactgatgccttcttagga	56	1365			C5
PF0435	fPF0435	5'GGCTCCCATatgtacccattcgttgacag	58	rPF0435	5'GGATCCACTAGTtcaaaggtaggagatttcc	54	1368			C6
PF1316	fPF1316	5'GGCTCCCATatgcttctgctcttcaatgg	56	rPF1316	5'GGATCCACTAGTtcacggtactacttcgtaa	54	1371			C7
PF0708	fPF0708	5'GGCTCCCATatgagtgaaaaaaccaccaa	54	rPF0708	5'GGATCCACTAGTttaccttttaccccctgtag	58	1386			C8
PF1123	fPF1123	5'GGCTCCCATatggtgttggtgcaaaaact	54	rPF1123	5'GGATCCACTAGTtcattcttccacctcctct	56	1386			C9
PF0880	fPF0880	5'GGCTCCCATatgagtagacaaaagttcgt	54	rPF0880	5'GGATCCACTAGTctaacccgatactccaaga	56	1404			C10
PF1071	fPF1071	5'GGCTCCCATatgtgtctaataaccggagg	58	rPF1071	5'GGATCCACTAGTttatgtagagaatacctcag	54	1416			C11
PF1795	fPF1795	5'GGCTCCCATatgagaataacagatcatcc	54	rPF1795	5'GGATCCACTAGTtcatgatccctccagaagc	58	1425			C12
PF1127	fPF1127	5'GGCTCCCATatgggaatgagagttttggt	56	rPF1127	5'GGATCCACTAGTtcattctttttcacccctat	54	1443			D1
PF0301	fPF0301	5'GGCTCCCATatggggaaagctttaatgat	54	rPF0301	5'GGATCCACTAGTttagagtccgaggaattcga	58	1452			D2
PF1024	fPF1024	5'GGCTCCCATatgcccagggggaagaatat	58	rPF1024	5'GGATCCACTAGTctaggttataattctcttcc	54	1452			D3
PF1147	fPF1147	5'GGCTCCCATatgaacgcctcaatactcg	56	rPF1147	5'GGATCCACTAGTttatgtaattattgaaaaaagtg	54	1464			D4
PF1745	fPF1745	5'GGCTCCCATatgccaaggtggtgttgtg	58	rPF1745	5'GGATCCACTAGTttaaagagaagtcaaaaaattc	54	1503			D5
PF1696	fPF1696	5'GGCTCCCATatgaatgcaattgagatgga	54	rPF1696	5'GGATCCACTAGTtcattcactttcagcatgca	56	1506			D6
PF2000	fPF2000	5'GGCTCCCATatgttcagacaggcaaaatg	56	rPF2000	5'GGATCCACTAGTttagtagtcaacttctcctt	54	1509			D7
PF0846	fPF0846	5'GGCTCCCATatggcttcattacccataag	56	rPF0846	5'GGATCCACTAGTttaattttctttaaggggatc	54	1512			D8
PF0453	fPF0453	5'GGCTCCCATatgaggagatggattatttc	54	rPF0453	5'GGATCCACTAGTtcacctccttccaagcgg	58	1584			D9
PF0744	fPF0744	5'GGCTCCCATatgagcattctcacatattc	54	rPF0744	5'GGATCCACTAGTtcaggatgaggggagtct	56	1590			D10
PF2032	fPF2032	5'GGCTCCCATatgagtgattttggtgttct	54	rPF2032	5'GGATCCACTAGTtcactcagagatttcagttg	56	1602			D11
PF0460	fPF0460	5'GGCTCCCATatgagacatttaaaaatacttg	54	rPF0460	5'GGATCCACTAGTctagctgtaaatctgcatta	54	1605			D12
PF1132	fPF1132	5'GGCTCCCATatgataatcctgggaattca	54	rPF1132	5'GGATCCACTAGTttaagtttgccacacaacca	56	1611			E1
PF1165	fPF1165	5'GGCTCCCATatggaggaattcgttggaat	56	rPF1165	5'GGATCCACTAGTtcaaaagtcaatatcaatgtc	54	1656			E2
PF1477	fPF1477	5'GGCTCCCATatgacgtttgataaagaggc	56	rPF1477	5'GGATCCACTAGTtcagaagataaggggagc	54	1689			E3
PF1627	fPF1627	5'GGCTCCCATatgaagttcgataaatatgag	54	rPF1627	5'GGATCCACTAGTttagccaaaaatcaactcct	54	1707			E4
PF1460	fPF1460	5'GGCTCCCATatgggaataatatttggagg	54	rPF1460	5'GGATCCACTAGTttaagaaattcttgaaatcttg	54	1734			E5
PF1655	fPF1655	5'GGCTCCCATatggagagtaactcaacact	56	rPF1655	5'GGATCCACTAGTttagatttcctcaacctgg	54	1737			E6
PF1753	fPF1753	5'GGCTCCCATatgtcatttttccaggggag	58	rPF1753	5'GGATCCACTAGTtcatttgtgggcatatattg	54	1743			E7
PF1654	fPF1654	5'GGCTCCCATatgtccagctcactatcc	54	rPF1654	5'GGATCCACTAGTttactctccatttttctcac	54	1746			E8
PF1454	fPF1454	5'GGCTCCCATatggctgagaatttaagtgc	56	rPF1454	5'GGATCCACTAGTtcactcaaagtagttgacta	54	1767			E9
PF0670	fPF0670	5'GGCTCCCATatgaggattgcggtcatcg	58	rPF0670	5'GGATCCACTAGTttaggcaatatagtagtattc	54	1773			E10
PF0870	fPF0870	5'GGCTCCCATatgtttatgaaattcacatatc	54	rPF0870	5'GGATCCACTAGTctattctttccctttatgct	54	1794			E11
PF1399	fPF1399	5'GGCTCCCATatgaaagttaagaagattgc	52	rPF1399	5'GGATCCACTAGTtcactcaaggtttgcaatgt	56	1818	19	50	E12
PF1961	fPF1961	5'GGCTCCCATatgtttgggtataagggaa	52	rPF1961	5'GGATCCACTAGTctatgagagagcagtattg	54	1869			F1
PF1351	fPF1351	5'GGCTCCCATatgagaatgcttctaattca	52	rPF1351	5'GGATCCACTAGTtcagcccctgaactttgg	56	1878			F2
PF1462	fPF1462	5'GGCTCCCATatggagaaaataaattatgaag	52	rPF1462	5'GGATCCACTAGTtcaaccggatatctccct	54	1887			F3
PF1380	fPF1380	5'GGCTCCCATatgatggaaacaataaagtc	52	rPF1380	5'GGATCCACTAGTtcacattttatctggagcct	56	1890			F4
PF1238	fPF1238	5'GGCTCCCATatgctcattagggggaaag	56	rPF1238	5'GGATCCACTAGTctagagcttatctttcatta	52	1899			F5
PF1393	fPF1393	5'GGCTCCCATatgagaggatacttaacttt	52	rPF1393	5'GGATCCACTAGTctaaagaagagctcttaatc	54	1899			F6
PF1438	fPF1438	5'GGCTCCCATatgagaggaaaaatactatc	52	rPF1438	5'GGATCCACTAGTttagaatctgcgtctaaaga	54	1905			F7
PF1746	fPF1746	5'GGCTCCCATatgtcagttattctctctta	52	rPF1746	5'GGATCCACTAGTtcaaatatctcgctcttcaa	54	1914			F8
PF1670	fPF1670	5'GGCTCCCATatgaaggggctaaaagct	52	rPF1670	5'GGATCCACTAGTtcagccataataaactttag	52	1965			F9
PF0572	fPF0572	5'GGCTCCCATatgaacataaagagcttcat	52	rPF0572	5'GGATCCACTAGTtcaaatgctatccttcgtta	54	1968			F10
PF0493	fPF0493	5'GGCTCCCATatgggaattgatattgtaag	52	rPF0493	5'GGATCCACTAGTtcattgtccctcctcctc	56	1980			F11
PF1521	fPF1521	5'GGCTCCCATatgtctataggtgtgagaat	54	rPF1521	5'GGATCCACTAGTttatgaaactttccttattct	52	2004			F12
PF0508	fPF0508	5'GGCTCCCATatgaagaaaagaacaactata	52	rPF0508	5'GGATCCACTAGTtcaatgagtaatttttattctt	52	2028			G1
PF1505	fPF1505	5'GGCTCCCATatgaaaaaagcaagcatatta	52	rPF1505	5'GGATCCACTAGTttattgagtcttctcctttg	54	2097			G2
PF1506	fPF1506	5'GGCTCCCATatgagaaagttgtatgtact	52	rPF1506	5'GGATCCACTAGTctattttaggaatttcatgtc	54	2097			G3
PF0199	fPF0199	5'GGCTCCCATatgtttccccatgaggaa	52	rPF0199	5'GGATCCACTAGTtcaatccataatcctataca	52	2115			G4
PF1136	fPF1136	5'GGCTCCCATatgggtaagtggagcgat	54	rPF1136	5'GGATCCACTAGTttacttgtacttagcatcta	52	2124			G5
PF1233	fPF1233	5'GGCTCCCATatgaaatatctcgacttcat	52	rPF1233	5'GGATCCACTAGTttatgttggaacactagctt	54	2154			G6
PF0277	fPF0277	5'GGCTCCCATatgaagaaaatattgccattt	52	rPF0277	5'GGATCCACTAGTctatccaattttcttctcta	52	2157			G7
PF0411	fPF0411	5'GGCTCCCATatgaagattgataaaaggttg	54	rPF0411	5'GGATCCACTAGTttaattctttaccctcacaa	52	2232			G8
PF0262	fPF0262	5'GGCTCCCATatgttgaggaaaatagctga	54	rPF0262	5'GGATCCACTAGTctagtctttttcactttcc	52	2247			G9
PF0537	fPF0537	5'GGCTCCCATatgaaagcgaaagttgttat	52	rPF0537	5'GGATCCACTAGTtcaaacaaaatacaaaaatccc	56	2313			G10
PF0363	fPF0363	5'GGCTCCCATatggtaaaacctatcttcct	54	rPF0363	5'GGATCCACTAGTctaaactcttatttcgaatg	52	2319			G11
PF0559	fPF0559	5'GGCTCCCATatgtatctgggggagaga	54	rPF0559	5'GGATCCACTAGTctaaatgctcaaatcttcc	52	2340			G12
PF0740	fPF0740	5'GGCTCCCATatgaagatcactcttaaagtt	52	rPF0740	5'GGATCCACTAGTttaaattctaacccgtttaag	54	2400			H1
PF0201	fPF0201	5'GGCTCCCATatgtatttagaagagaagga	52	rPF0201	5'GGATCCACTAGTttagcccaacagttctaac	54	2496			H2
PF0592	fPF0592	5'GGCTCCCATatgattgaggagctgttca	54	rPF0592	5'GGATCCACTAGTttaaggaaggactttttcc	52	2604			H3
PF1563	fPF1563	5'GGCTCCCATatgaaaaaagttattggaagt	52	rPF1563	5'GGATCCACTAGTtcacaccttcgccttgtta	56	2724			H4
PF1096	fPF1096	5'GGCTCCCATatgataaaggagccagagtt	56	rPF1096	5'GGATCCACTAGTtcattcaatcttctcaattc	52	3201			H5
PF0495	fPF0495	5'GGCTCCCATatgaaggcaatatataggga	54	rPF0495	5'GGATCCACTAGTtcaagatttaacgtatcttaa	52	3645			H6
PF0407	fPF0407	5'GGCTCCCATatggcttcaggaggtgat	54	rPF0407	5'GGATCCACTAGTtcataattcaccacctagga	56	1824			H7
PF1041	fPF1041	5'GGCTCCCATatgcatataaagagaattaaga	54	rPF1041	5'GGATCCACTAGTtcagtaggaagcccaaatct	58	1857			H8
PF1446	fPF1446	5'GGCTCCCATatgaacgagcttcctataat	54	rPF1446	5'GGATCCACTAGTtcacacccccatagctac	56	1857			H9
PF0318	fPF0318	5'GGCTCCCATatgagttcaatcgaatggaa	54	rPF0318	5'GGATCCACTAGTctactcctttaaaattttttca	54	1863			H10
PF1209	fPF1209	5'GGCTCCCATatgaagagactcgttggtgt	58	rPF1209	5'GGATCCACTAGTttaagatcttctcctcctta	54	1869			H11
PF0900.1n	fPF0900.1n	5'GGCTCCCATatggggcgagagtcctacg	60	rPF0900.1n	5'GGATCCACTAGTtcagggttgagagatcttttc	60	198	20	60	A1
PF2048.1n	fPF2048.1n	5'GGCTCCCATatggtggtaaaggaaaagctg	60	rPF2048.1n	5'GGATCCACTAGTctaaggctttgattccaaaaag	60	216			A2
PF1148	fPF1148	5'GGCTCCCATatgaaaatgatctatgtgttgctt	60	rPF1148	5'GGATCCACTAGTtcattccttcctccccccca	64	279			A3
PF1852	fPF1852	5'GGCTCCCATatggaaaagagggtgagcg	58	rPF1852	5'GGATCCACTAGTctaacactgagttgcgctc	58	1074		58	A4
PF0874	fPF0874	5'GGCTCCCATatgcatgccaacgttgtttttc	60	rPF0874	5'GGATCCACTAGTtcatccaacaactctatcaaat	58	1140			A5
PF0791	fPF0791	5'GGCTCCCATatgagggttctggtgatgg	58	rPF0791	5'GGATCCACTAGTtcatttcagcacacctctgt	58	1170			A6
PF0771	fPF0771	5'GGCTCCCATatgataaataatgcacaacctc	58	rPF0771	5'GGATCCACTAGTtcaccagcacaccccctc	60	1173			A7
PF0886	fPF0886	5'GGCTCCCATatggtgattttcgtgtcgagg	60	rPF0886	5'GGATCCACTAGTtcaccaacctgggcattttg	60	981		60	A8
PF1630	fPF1630	5'GGCTCCCATatgaggccagctataatttttg	60	rPF1630	5'GGATCCACTAGTttattcgagggagtttagaaag	60	1143			A9
PF0417	fPF0417	5'GGCTCCCATatgagggggacaaactttttc	60	rPF0417	5'GGATCCACTAGTtcatgcggtcatcaccacc	60	1200			A10
PF1000	fPF1000	5'GGCTCCCATatgaagaggaaaatcggagtag	62	rPF1000	5'GGATCCACTAGTtcaatcatgaaagacccccca	62	1134		62	A11
PF1083	fPF1083	5'GGCTCCCATatgagggcagtagttgttgg	58	rPF1083	5'GGATCCACTAGTctatagataccattccgaaaag	60	1242		58	A12
PF1577	fPF1577	5'GGCTCCCATatgccaacgactgaagagc	58	rPF1577	5'GGATCCACTAGTtcacccctgaaggagctc	58	1248			B1
PF0392	fPF0392	5'GGCTCCCATatggtgagagaggggagg	58	rPF0392	5'GGATCCACTAGTtcagctggatgttgaaaacg	58	1254			B2
PF1628	fPF1628	5'GGCTCCCATatgataagactcaaactccca	58	rPF1628	5'GGATCCACTAGTctaaacctgcgttccgaca	58	1260			B3
PF1240	fPF1240	5'GGCTCCCATatgggtcctgacattaaggt	58	rPF1240	5'GGATCCACTAGTtcacctcaacacctgctct	58	1284			B4
PF1355	fPF1355	5'GGCTCCCATatgagagtttcggttgttgg	58	rPF1355	5'GGATCCACTAGTtcaccagcacaccccctc	60	1284			B5
PF1531	fPF1531	5'GGCTCCCATatgactcagatggaagaagc	58	rPF1531	5'GGATCCACTAGTttagcttcttgccttgtgtc	58	1290			B6
PF0437	fPF0437	5'GGCTCCCATatgccaggatgggcagga	58	rPF0437	5'GGATCCACTAGTtcatccaccccaataaaacg	58	1299			B7
PF1801	fPF1801	5'GGCTCCCATatgggagctagggacataat	58	rPF1801	5'GGATCCACTAGTctaagcgccaaacaatttcc	58	1407			B8
PF0695	fPF0695	5'GGCTCCCATatgctcacgcaaggccga	58	rPF0695	5'GGATCCACTAGTtcaatccctccagtcgaga	58	1428			B9
PF1614	fPF1614	5'GGCTCCCATatgacttttcctcttctatatat	58	rPF1614	5'GGATCCACTAGTttagccactcttcaccacc	58	1464			B10
PF1447	fPF1447	5'GGCTCCCATatgagccaggttgcagctt	58	rPF1447	5'GGATCCACTAGTtcatagtttcacccccgga	58	1482			B11
PF0456	fPF0456	5'GGCTCCCATatggaagaggtattccaaaac	58	rPF0456	5'GGATCCACTAGTttagagatacttctccttcac	58	1500			B12
PF1974	fPF1974	5'GGCTCCCATatggcccagttagcaggc	58	rPF1974	5'GGATCCACTAGTtcagtctagatcactgctga	58	1650			C1
PF0990	fPF0990	5'GGCTCCCATatgccaaagtttgacgttgc	58	rPF0990	5'GGATCCACTAGTtcagcgatagagaggcttc	58	1671			C2
PF1204	fPF1204	5'GGCTCCCATatgctcgacataaatttaatcag	60	rPF1204	5'GGATCCACTAGTtcatgccttgcagcaccct	60	1368		60	C3
PF0634	fPF0634	5'GGCTCCCATatgatactcacgagtaagtttg	60	rPF0634	5'GGATCCACTAGTctatccattctggttcccca	60	1377			C4
PF0941	fPF0941	5'GGCTCCCATatgagggagaggagagttga	60	rPF0941	5'GGATCCACTAGTtcatttgttctccctcccct	60	1578			C5
PF0289	fPF0289	5'GGCTCCCATatgatgaatgaggctcttaa	54	rPF0289	5'GGATCCACTAGTttatttttctaatgcaaacgg	54	1875		54	C6
PF0845	fPF0845	5'GGCTCCCATatgaaatttttaactttcgtga	54	rPF0845	5'GGATCCACTAGTtcaaagctcgcttgggaac	58	1884			C7
PF1203	fPF1203	5'GGCTCCCATatgaatgtaaagatggtgga	54	rPF1203	5'GGATCCACTAGTtcactcaaggtttgtaacct	56	1884			C8
PF0357	fPF0357	5'GGCTCCCATatgaagaaataccttgctac	54	rPF0357	5'GGATCCACTAGTtcaacgcctcctccttctt	58	1896			C9
PF0933	fPF0933	5'GGCTCCCATatggaggagctacagtactt	58	rPF0933	5'GGATCCACTAGTctaagttttattctcatagtg	54	1896			C10
PF1901	fPF1901	5'GGCTCCCATatgcatccactactaagaat	54	rPF1901	5'GGATCCACTAGTtcaagtatttagctcggcgt	58	1923			C11
PF1939	fPF1939	5'GGCTCCCATatgtataagctcgtcagttt	54	rPF1939	5'GGATCCACTAGTttagtactttatcaatttcact	54	1938			C12
PF0464	fPF0464	5'GGCTCCCATatgaaattttcagttctaaaac	54	rPF0464	5'GGATCCACTAGTttaaagagtccactcagttc	56	1962			D1
PF0640	fPF0640	5'GGCTCCCATatggataccgaaaaactctt	54	rPF0640	5'GGATCCACTAGTtcatactctcacccccca	56	1977			D2
PF0857	fPF0857	5'GGCTCCCATatgctaaaaactgtggcctt	54	rPF0857	5'GGATCCACTAGTttacccataaatgattcctc	54	1992			D3
PF0509	fPF0509	5'GGCTCCCATatgaaagccattatccttgc	54	rPF0509	5'GGATCCACTAGTttacctcttgagagctatct	56	2103			D4
PF1408	fPF1408	5'GGCTCCCATatgaagaaaggactgttagc	56	rPF1408	5'GGATCCACTAGTtcatccagaaacttcaatgt	54	2118			D5
PF0677	fPF0677	5'GGCTCCCATatgagggttgatgagctga	56	rPF0677	5'GGATCCACTAGTtcaagatttgagaaagtaatc	54	2163			D6
PF1305	fPF1305	5'GGCTCCCATatgaggaagggattcatatt	54	rPF1305	5'GGATCCACTAGTttaactctccctccatactc	58	2166			D7
PF1030	fPF1030	5'GGCTCCCATatggtaagatatatggttaca	54	rPF1030	5'GGATCCACTAGTctacctaacttttgctccca	58	2175			D8
PF2015	fPF2015	5'GGCTCCCATatgatgttattaaggagagac	54	rPF2015	5'GGATCCACTAGTctactcctcatcctctatat	56	2295			D9
PF0504	fPF0504	5'GGCTCCCATatgacggttaaggttaagtt	54	rPF0504	5'GGATCCACTAGTtcacttttccccttcttcat	56	2451			D10
PF1304	fPF1304	5'GGCTCCCATatgaggagagggttcatcat	58	rPF1304	5'GGATCCACTAGTtcactgacaattatagccat	54	2487			D11
PF0963	fPF0963	5'GGCTCCCATatgataattggaaggggaga	56	rPF0963	5'GGATCCACTAGTctatccagtaaagtaatctg	54	2514			D12
PF1535	fPF1535	5'GGCTCCCATatggttaaagtggagaattc	54	rPF1535	5'GGATCCACTAGTctactctttcttttcaatatc	54	2520			E1
PF1051	fPF1051	5'GGCTCCCATatggagaggataaggtgg	54	rPF1051	5'GGATCCACTAGTttagctttcgagcttatcgt	56	2601			E2
PF0567	fPF0567	5'GGCTCCCATatgttaccgcagtcgagc	56	rPF0567	5'GGATCCACTAGTtcataacatttcacccctaa	54	2673			E3
PF0290	fPF0290	5'GGCTCCCATatgctacctaaaaactacga	54	rPF0290	5'GGATCCACTAGTtcagaagaagagaattgttg	54	2676			E4
PF0270	fPF0270	5'GGCTCCCATatggaatttgtcatgaagac	54	rPF0270	5'GGATCCACTAGTctatagagagcccttaactt	56	2745			E5
PF0261	fPF0261	5'GGCTCCCATatgaaaaagactagccttatg	54	rPF0261	5'GGATCCACTAGTtcactttgaccttctcttta	54	2772			E6
PF0564	fPF0564	5'GGCTCCCATatgaaagggttgtttaggga	54	rPF0564	5'GGATCCACTAGTctagcttaacttaagtaaatg	54	2823			E7
PF1504	fPF1504	5'GGCTCCCATatgcacaaatacttctttcc	54	rPF1504	5'GGATCCACTAGTctattcccaaaactttctag	54	2943			E8
PF1983	fPF1983	5'GGCTCCCATatggtgaggaggagtattgt	56	rPF1983	5'GGATCCACTAGTtcaccacttctttagtattc	54	2991			E9
PF1714	fPF1714	5'GGCTCCCATatgaaaatcgatgtatcaaaag	56	rPF1714	5'GGATCCACTAGTttatctccttaaaactactga	54	3171			E10
PF0566	fPF0566	5'GGCTCCCATatgaagtttggaaagcatga	54	rPF0566	5'GGATCCACTAGTttagctctccctccttttga	58	3318			E11
PF0287	fPF0287	5'GGCTCCCATatgaataagaagggacttac	54	rPF0287	5'GGATCCACTAGTttactcttcaccctctaatt	54	4197			E12
PF1129	fPF1129	5'GGCTCCCATatggttaacatcaaagagaaac	56	rPF1129	5'GGATCCACTAGTtcatggaaacacctccgc	56	2616		56	F1
PF1167	fPF1167	5'GGCTCCCATatgaagttggagagagtgac	58	rPF1167	5'GGATCCACTAGTtcaagagaccacctccac	56	2649			F2
PF0420	fPF0420	5'GGCTCCCATatgagaaggttcattgcagt	56	rPF0420	5'GGATCCACTAGTttactctctccttgagcact	58	2859			F3
PF0890	fPF0890	5'GGCTCCCATatgcctgagctaaacttcaa	56	rPF0890	5'GGATCCACTAGTtcactcaataaagatcgcag	56	2904			F4
PF1935	fPF1935	5'GGCTCCCATatgagtaggaagctttctct	56	rPF1935	5'GGATCCACTAGTctacagcctgcgatctgc	58	2958			F5
PF1564	fPF1564	5'GGCTCCCATatgagaggtccgactgttg	58	rPF1564	5'GGATCCACTAGTtcacaccctctctgagag	56	3354			F6
PF1952	fPF1952	5'GGCTCCCATatgaagggagagtgtggtga	58	rPF1952	5'GGATCCACTAGTctaaagctgactaccctcc	58	1926		58	F7
PF1120	fPF1120	5'GGCTCCCATatgaaaccgtgctttgcaaaat	60	rPF1120	5'GGATCCACTAGTttagagaatatccccctcac	58	2175			F8
PF2012	fPF2012	5'GGCTCCCATatgggtaggagagaggaaat	58	rPF2012	5'GGATCCACTAGTtcagaacagtggacagacg	58	2199			F9
PF1109	fPF1109	5'GGCTCCCATatgagaaggaatgcccagg	58	rPF1109	5'GGATCCACTAGTctatgtagaggaagttgtcg	58	2910			F10
PF1843	fPF1843	5'GGCTCCCATatgagggcagttactattgc	58	rPF1843	5'GGATCCACTAGTtcaatttccatgttcccacc	58	3876			F11
PF0536	fPF0536	5'GGCTCCCATatgaggactg aaaccattat	54	rPF0536	5'GGATCCACTAGTtcaggataac tggggtatc	56			52	F12
PF0242	fPF0242	5'GGCTCCCATatgggattat acttgaaagg	54	rPF0242	5'GGATCCACTAGTttatatcgca agaatctcc	52			50	G1
PF2024	fPF2024	5'GGCTCCCATatgggtaaaa ttgtcttaac	52	rPF2024	5'GGATCCACTAGTttatgagtga atgtgagtaa	52				G2
PF0429.1n	fPF0429.1n	5'GGCTCCCATatggggttgg gttatctgc	58	rPF0429.1n	5'GGATCCACTAGTttattccaaa aaaagctttg tt	54			54	G3
PF0538.1n	fPF0538.1n	5'GGCTCCCATatggtggttg ttatgaactt	54	rPF0538.1n	5'GGATCCACTAGTtcagcttgta cccatagta	54			52	G4
PF0539	fPF0539	5'GGCTCCCATatggttgttatgaactttcag	56	rPF0539	5'GGATCCACTAGTctagttcccaccatctgt	54				G5
PF0786	fPF0786	5'GGCTCCCATatggttgtattgagctttcaa	56	rPF0786	5'GGATCCACTAGTctagttcccaccacctgt	56			54	G6
PF0800	fPF0800	5'GGCTCCCATatggttgttatgaactttcag	56	rPF0800	5'GGATCCACTAGTctaaaaaatctcaatcctcc	54			52	G7
PF1015	fPF1015	5'GGCTCCCATatgccgagtg aaacaattaa	54	rPF1015	5'GGATCCACTAGTctactgcaac aaaagagcc	56				G8
PF1752	fPF1752	5'GGCTCCCATatgactctgc gtaatgcatc	58	rPF1752	5'GGATCCACTAGTtattagagcgtacttgagtg	56			54	G9
PF0946	fPF0946	5'GGCTCCCATatggcggagc caaagccatc	64	rPF0946	5'GGATCCACTAGTcgcgtttgaaactctcttaac	60			58	G10
PF0012	fPF0012	5'GGCTCCCATatggaaatga cgaaagcaat	54	rPF0012	5'GGATCCACTAGTttactgaatg gcttcagga	54			52	G11
PF0966	fPF0966	5'GGCTCCCATatgccaattaggaaagttat	52	rPF0966	5'GGATCCACTAGTtcacttcaca agttcccat	54			50	G12
PF0432.3n	fPF0432.3n	5'GGCTCCCATatgataatcaccattatcataa	54	rPF0432.3n	5'GGATCCACTAGTttataaatagcgctttctcg	54			52	H1
PF1161	fPF1161	5'GGCTCCCATatgctaataatcctcgattta	54	rPF1161	5'GGATCCACTAGTtcacaacataatctgcatac	54				H2
PF1096	fPF1096	5'GGCTCCCATatgataaaggagccagagt	54	rPF1096	5'GGATCCACTAGTtcattcaatcttctcaattcc	56				H3
PF0407	fPF0407	5'GGCTCCCATatggcttcaggaggtgat	54	rPF0407	5'GGATCCACTAGTtcataattcaccacctagg	54				H4
PF0408	fPF0408	5'GGCTCCCATatgaagtctg aaaccattat ttactggg	76	rPF0408	5'GGATCCACTAGTctctttcaat tcgggctga	56			56	H5
PF1227	fPF1227	5'GGCTCCCATatgactttcg ggccgaggaa	62	rPF1227	5'GGATCCACTAGTtcattctagttttggtgatc	54			54	H6
PF1366	fPF1366	5'GGCTCCCATatgcaggata ctgttaggat	56	rPF1366	5'GGATCCACTAGTttacgtgaac aaaatccagt c	58				H7
gene	forward primer name	DNA sequence	Tm/°C	reverse primer name	DNA sequence	Tm/°C	gene length/bp	plate number	annealing temperature of PCR	location in plate
PF0104	fPF0104	5'GGC AGC CAT atgacaccaa tattctttga	52	rPF0104	5'GGA TCC act agt ttatttaatt aattttatcc	44	300	21	46	A1
PF0162	fPF0162	5'GGC AGC CAT atggaaatta atgaattcat	48	rPF0162	5'GGA TCC act agt ttacttcatt cttttaattt	46	567			A2
PF0074	fPF0074	5'GGC AGC CAT atgtccaaaa attataaaaa ac	46	rPF0074	5'GGA TCC act agt tcaatactca ggtttttgat	52	756			A3
PF0163	fPF0163	5'GGC AGC CAT atgttgtcaa aatatatcac	48	rPF0163	5'GGA TCC act agt ttagaaaatt atctttttca	46	777			A4
PF0138	fPF0138	5'GGC AGC CAT atggagaatg atttaaaaaa g	46	rPF0138	5'GGA TCC act agt ctagaacaaa acctcgaact	56	972			A5
PF0132	fPF0132	5'GGC AGC CAT atgaaaatga attacagata	46	rPF0132	5'GGA TCC act agt tcaccagagc tctatcctgg	62	1470			A6
PF0139	fPF0139	5'GGC AGC CAT atggagttta acataataat	48	rPF0139	5'GGA TCC act agt ttatacatca caacaaacat	50	600		48	A7
PF0152	fPF0152	5'GGC AGC CAT atgaaatata agatagaaca	48	rPF0152	5'GGA TCC act agt ctagcgggag cttgggagat	64	660			A8
PF0009	fPF0009	5'GGC AGC CAT atgctgagtg aaagagagct	58	rPF0009	5'GGA TCC act agt ttaaatttcg attatttcgt	48	693			A9
PF0149	fPF0149	5'GGC AGC CAT atgttgaaga tagacttatc	52	rPF0149	5'GGA TCC act agt ctaaaatact gagtttagtc	48	792			A10
PF0109	fPF0109	5'GGC AGC CAT atgaataaag gaaagataaa	48	rPF0109	5'GGA TCC act agt ctaccctttt ttgagtgcat	56	846			A11
PF0118	fPF0118	5'GGC AGC CAT atgaaaatta gaaaagacaa	48	rPF0118	5'GGA TCC act agt tcattctatt tcacccctgg	58	948			A12
PF0170	fPF0170	5'GGC AGC CAT atgaagataa agaagagata	50	rPF0170	5'GGA TCC act agt ctaaactctt tctttaatta	48	999			B1
PF0089	fPF0089	5'GGC AGC CAT atgcctgcag tgaaagttcc	60	rPF0089	5'GGA TCC act agt ttattgttta atctctatgt	48	1002			B2
PF0075	fPF0075	5'GGC AGC CAT atgtttgaga tatcaattta	48	rPF0075	5'GGA TCC act agt ttagtatgct cttctataga	52	1173			B3
PF0161	fPF0161	5'GGC AGC CAT atgattcccg aatacctaat	54	rPF0161	5'GGA TCC act agt ttaaactatt ttaagattcg	48	1263			B4
PF0079	fPF0079	5'GGC AGC CAT atgaaattgg ccctcatcga	58	rPF0079	5'GGA TCC act agt tcaattacct ttatcattta	48	1296			B5
PF0044	fPF0044	5'GGC AGC CAT atgaaagata agataagatt	48	rPF0044	5'GGA TCC act agt ctatctattc ctttcaaaaa t	50	1386			B6
PF0050	fPF0050	5'GGC AGC CAT atgaagatag aagtgataaa	50	rPF0050	5'GGA TCC act agt tcagctcttc accgccttct	62	288		50	B7
PF0055	fPF0055	5'GGC AGC CAT atgggacaac acaagagtat	56	rPF0055	5'GGA TCC act agt ttattcatcg tcttttaact	50	336			B8
PF0063	fPF0063	5'GGC AGC CAT atgaaagtta gaacatttga	50	rPF0063	5'GGA TCC act agt tcatcgctca ttattctcac	52	474			B9
PF0061	fPF0061	5'GGC AGC CAT atgtttagtg gaataattga	50	rPF0061	5'GGA TCC act agt ttatctatgg aggagggctc	60	552			B10
PF0148	fPF0148	5'GGC AGC CAT atgaggagag atcaattctt	54	rPF0148	5'GGA TCC act agt ttatgaacta actaaggatt	50	573			B11
PF0040	fPF0040	5'GGC AGC CAT atgctggcaa tacttacggc	60	rPF0040	5'GGA TCC act agt tcacttatcc actttaaaaa ag	50	576			B12
PF0052	fPF0052	5'GGC AGC CAT atgatagaag aaaagaagaa	50	rPF0052	5'GGA TCC act agt tcatagcttc accttcctat	56	594			C1
PF0179	fPF0179	5'GGC AGC CAT atggaggaaa gaaaaatgaa	50	rPF0179	5'GGA TCC act agt tcacccaaag agtatttcag	56	612			C2
PF0021	fPF0021	5'GGC AGC CAT atgagggttt tgaaatctga	54	rPF0021	5'GGA TCC act agt ctaatcttcg ttttttacat	50	708			C3
PF0004	fPF0004	5'GGC AGC CAT atgactaagt atctaaagta	50	rPF0004	5'GGA TCC act agt ttaaatcaac ttatcctcta	50	774			C4
PF0098	fPF0098	5'GGC AGC CAT atgagaagac taaattttga	50	rPF0098	5'GGA TCC act agt tcaaggctct attatgagat	54	774			C5
PF0023	fPF0023	5'GGC AGC CAT atgtaccgaa aaatcttcaa	50	rPF0023	5'GGA TCC act agt ctatatattc cccttatcct	54	777			C6
PF0151	fPF0151	5'GGC AGC CAT atgagaattg aagttccgtc	56	rPF0151	5'GGA TCC act agt ctagtaaaac catatcctat	50	792			C7
PF0091	fPF0091	5'GGC AGC CAT atggaaaaac ttgcaaatat	50	rPF0091	5'GGA TCC act agt ttaccctttt tcttctatta	50	822			C8
PF0186	fPF0186	5'GGC AGC CAT atggtattga agtgctcact	56	rPF0186	5'GGA TCC act agt ttaaagagac cttacaatta	50	828			C9
PF0001	fPF0001	5'GGC AGC CAT atggttcatt attttgtgaa	50	rPF0001	5'GGA TCC act agt tcacactaat ttacccattc	54	834			C10
PF0078	fPF0078	5'GGC AGC CAT atgataaagg taattgaaag	50	rPF0078	5'GGA TCC act agt tcacttaggt tcctctagca	58	909			C11
PF0141	fPF0141	5'GGC AGC CAT atggagttta gaaaaattca	50	rPF0141	5'GGA TCC act agt ttaacttatc gccatattga	52	918			C12
PF0099	fPF0099	5'GGC AGC CAT atgacaagtg aagatattat	50	rPF0099	5'GGA TCC act agt tcatagctct gcctctccca	62	951			D1
PF0006	fPF0006	5'GGC AGC CAT atgattgagt cagttaactt	52	rPF0006	5'GGA TCC act agt ttagcatttt ataagttgag	50	993			D2
PF0045	fPF0045	5'GGC AGC CAT atgctaaagc ttgagaaaac	54	rPF0045	5'GGA TCC act agt ttatctttca ttcttcatca	50	1035			D3
PF0116	fPF0116	5'GGC AGC CAT atggtcagca taaagctgga	58	rPF0116	5'GGA TCC act agt tcaaggttca tttactaaaa at	50	1095			D4
PF0106	fPF0106	5'GGC AGC CAT atgcgtgaat tactgcagtt	56	rPF0106	5'GGA TCC act agt ctaaataaca ctttccacaa	50	1122			D5
PF0072	fPF0072	5'GGC AGC CAT atgtttctag ttcaaaccaa	52	rPF0072	5'GGA TCC act agt ctaaagcttc tcaaatttta	50	1143			D6
PF0064	fPF0064	5'GGC AGC CAT atgagaaata tgaacatcga	50	rPF0064	5'GGA TCC act agt tcatacctct acccccggaa	62	1173			D7
PF0185	fPF0185	5'GGC AGC CAT atggagaggt tatactatat	52	rPF0185	5'GGA TCC act agt ttaatctaat tgtaaggtct	50	1215			D8
PF0121	fPF0121	5'GGC AGC CAT atggaagaaa ttttggaaaa	50	rPF0121	5'GGA TCC act agt ttataattcc tccttaatag	50	1242			D9
PF0155	fPF0155	5'GGC AGC CAT atgattcaaa tgatcgagaa	50	rPF0155	5'GGA TCC act agt tcaggggtat agcctggctg	64	1314			D10
PF0022	fPF0022	5'GGC AGC CAT atgtctacag aatcagaaat	50	rPF0022	5'GGA TCC act agt ttagagcctg tcgtagacct	60	1410			D11
PF0073	fPF0073	5'GGC AGC CAT atgaagttcc caaaaaactt	52	rPF0073	5'GGA TCC act agt ctactttctt gtaacaaatt	50	1419			D12
PF0092	fPF0092	5'GGC AGC CAT atgccagagc ttccctgggt	64	rPF0092	5'GGA TCC act agt tcacttttta agaaagtcaa	50	1440			E1
PF0018	fPF0018	5'GGC AGC CAT atggatgaat ttgtaaaatc	50	rPF0018	5'GGA TCC act agt tcagcaccac ccactaaagt	60	1842			E2
PF0066	fPF0066	5'GGC AGC CAT atggagagta ggggatttgg	60	rPF0066	5'GGA TCC act agt ttagaagaat tttaagccca	52	135			E3
PF0032	fPF0032	5'GGC AGC CAT atgaagattt ctcacaaaag	52	rPF0032	5'GGA TCC act agt ttaggaaagg tttcctctta	54	285			E4
PF0181	fPF0181	5'GGC AGC CAT atgaaaatag ttgtaatggg	52	rPF0181	5'GGA TCC act agt tcacctcttt aattccactc	56	312			E5
PF0028	fPF0028	5'GGC AGC CAT atggaataca caatagttga	52	rPF0028	5'GGA TCC act agt ttagataggc ttttccatta	52	453			E6
PF0039	fPF0039	5'GGC AGC CAT atggacaagg tctatcttac	56	rPF0039	5'GGA TCC act agt ttactctctt tcaattactg	52	462			E7
PF0178	fPF0178	5'GGC AGC CAT atggatccta tagtttatgt	52	rPF0178	5'GGA TCC act agt tcagaggctc attattagga	56	480			E8
PF0103	fPF0103	5'GGC AGC CAT atggtcgtga atgaagttga	56	rPF0103	5'GGA TCC act agt tcaaagaata ttggtgtcat	52	486			E9
PF0133	fPF0133	5'GGC AGC CAT atgatgttga tggaattgct	52	rPF0133	5'GGA TCC act agt ctactgaacc caccttacct	60	576			E10
PF0038	fPF0038	5'GGC AGC CAT atgatctaca ggattaaaga	52	rPF0038	5'GGA TCC act agt tcatttttct ctctccaaag	54	591			E11
PF0145	fPF0145	5'GGC AGC CAT atggaagtag ttcccatagg	58	rPF0145	5'GGA TCC act agt ctaaattccc agtttatctt	52	615			E12
PF0065	fPF0065	5'GGC AGC CAT atgtttagaa agataagtgc	52	rPF0065	5'GGA TCC act agt ttatttttct tgctcttgcc	54	633			F1
PF0137	fPF0137	5'GGC AGC CAT atgggattca aagaatacta	52	rPF0137	5'GGA TCC act agt ttacttggga ttataaacga	52	687			F2
PF0175	fPF0175	5'GGC AGC CAT atgtatgtaa taatcatggg	52	rPF0175	5'GGA TCC act agt tcactcttca gactcttcaa	56	693			F3
PF0095	fPF0095	5'GGC AGC CAT atgatgaata tggaaccaga	52	rPF0095	5'GGA TCC act agt ttaatcttct tcatttccct	52	708			F4
PF0188	fPF0188	5'GGC AGC CAT atgttaagaa gggtaagcat	52	rPF0188	5'GGA TCC act agt tcacaacggc ttaattcttc	56	744			F5
PF0013	fPF0013	5'GGC AGC CAT atgtcaggtt taagttactg	52	rPF0013	5'GGA TCC act agt ttaggataac tggggcatca	58	750			F6
PF0025	fPF0025	5'GGC AGC CAT atgtgcagaa ttcttcttgc	56	rPF0025	5'GGA TCC act agt ttaaaaggag tacttcctaa	52	792			F7
PF0081	fPF0081	5'GGC AGC CAT atgaggcaaa gtttaataac	52	rPF0081	5'GGA TCC act agt tcaagcattt ctccccctcc	62	792			F8
PF0005	fPF0005	5'GGC AGC CAT atgttagtgg ttaaagatct	52	rPF0005	5'GGA TCC act agt tcattctagc atcaccctat	56	804			F9
PF0127	fPF0127	5'GGC AGC CAT atggagaggg catttattga	56	rPF0127	5'GGA TCC act agt ttacaacctt tgaagagttt	52	846			F10
PF0076	fPF0076	5'GGC AGC CAT atgaaaaaag aagccttgtt	52	rPF0076	5'GGA TCC act agt tcaaccacta acgaatgagt	56	894			F11
PF0136	fPF0136	5'GGC AGC CAT atgttgaatg ttgcgggaat	56	rPF0136	5'GGA TCC act agt tcatacctca tcgtttataa	52	903			F12
PF0187	fPF0187	5'GGC AGC CAT atgaaaaaat atacctggga	52	rPF0187	5'GGA TCC act agt ttaaatatcc agcttacttc	52	909			G1
PF0031	fPF0031	5'GGC AGC CAT atggtgtcat atatggataa	52	rPF0031	5'GGA TCC act agt tcaaatccct ccagttagga	58	915			G2
PF0090	fPF0090	5'GGC AGC CAT atgctaattg ataagtttgg	52	rPF0090	5'GGA TCC act agt tcagttaatc caatagggct	56	924			G3
PF0144	fPF0144	5'GGC AGC CAT atgaaggtta gagtttcata	52	rPF0144	5'GGA TCC act agt ttaaacaccc gtgaaccttc	58	930			G4
PF0131	fPF0131	5'GGC AGC CAT atggtgctta taaacaattg	52	rPF0131	5'GGA TCC act agt ctagggagaa gttatgtatg	56	945			G5
PF0122	fPF0122	5'GGC AGC CAT atgatagtta gagaagtctt	52	rPF0122	5'GGA TCC act agt ttagtcttcc cagggttctc	60	966			G6
PF0101	fPF0101	5'GGC AGC CAT atggtatgca aaatccgtat	52	rPF0101	5'GGA TCC act agt ttagagagaa caatactcag	54	984			G7
PF0110	fPF0110	5'GGC AGC CAT atgctgatga gggaagtgac	60	rPF0110	5'GGA TCC act agt ttattcatat tccaaggact	52	1044			G8
PF0058	fPF0058	5'GGC AGC CAT atgaaggtat cagtgataat	52	rPF0058	5'GGA TCC act agt ctaggtagcc caagttacgt	60	1059			G9
PF0003	fPF0003	5'GGC AGC CAT atggcaaatt caaaaaggaa	52	rPF0003	5'GGA TCC act agt tcatttaaac cacctcccct	58	1101			G10
PF0167	fPF0167	5'GGC AGC CAT atgataatct taggattctg	52	rPF0167	5'GGA TCC act agt tcatatcatc cccctaattg	56	1110			G11
PF0180	fPF0180	5'GGC AGC CAT atggagattt caacaataac	52	rPF0180	5'GGA TCC act agt tcatgtaact tcacccacta	56	1113			G12
PF0169	fPF0169	5'GGC AGC CAT atgagctatt tagaagcatt	52	rPF0169	5'GGA TCC act agt tcatatttct ctcacctttc	54	1161			H1
PF0143	fPF0143	5'GGC AGC CAT atgcttaaaa gtctttggta	52	rPF0143	5'GGA TCC act agt ctaaccttca tttccttcc	58	1164			H2
PF0164	fPF0164	5'GGC AGC CAT atgaagattc ccgacgatgt	58	rPF0164	5'GGA TCC act agt ttaaagagct cctctaattt	52	1206			H3
PF0060	fPF0060	5'GGC AGC CAT atgaaagcct ttatttcaga	52	rPF0060	5'GGA TCC act agt tcacctcctt ctgggctttt	60	1209			H4
PF0002	fPF0002	5'GGC AGC CAT atgaggataa attgtcatgt	52	rPF0002	5'GGA TCC act agt ttatggatat ggatgaggaa	54	1305			H5
PF0126	fPF0126	5'GGC AGC CAT atgatagtgt ttaggatacc	54	rPF0126	5'GGA TCC act agt tcaaaggttg taatatcttc	52	1335			H6
PF0189	fPF0189	5'GGC AGC CAT atggataaaa ggtcacaaaa g	52	rPF0189	5'GGA TCC act agt ttaatgttct tcgctacttc	54	1350			H7
PF0026	fPF0026	5'GGC AGC CAT atggatattg aagaagtcat	52	rPF0026	5'GGA TCC act agt ttaggaagta ctccttttaa	52	1362			H8
PF0160	fPF0160	5'GGC AGC CAT atgaacattg atgttgacaa	52	rPF0160	5'GGA TCC act agt tcattgaaga ccacctacaa	56	1374			H9
PF0029	fPF0029	5'GGC AGC CAT atgcttctca agtgctttga	56	rPF0029	5'GGA TCC act agt tcaactattg tgtattccat	52	1434			H10
PF0057	fPF0057	5'GGC AGC CAT atgcagtttg atgcaaaaaa t	52	rPF0057	5'GGA TCC act agt ctacctagct tttattactc	54	1656			H11
PF0041	fPF0041	5'GGC AGC CAT atgatagttg cgataattga	52	rPF0041	5'GGA TCC act agt ttaaagcttt acttttcctc	52	1743			H12
PF0043	fPF0043	5'GGC AGC CAT atggcataca gattcataaa	52	rPF0043	5'GGA TCC act agt tcagaagagc tcctcttctt	56	2454	22		A1
PF0053	fPF0053	5'GGC AGC CAT atgttaatag ttgtaagacc	52	rPF0053	5'GGA TCC act agt tcatcgtctc tcacccttca	60	2511			A2
PF0156	fPF0156	5'GGC AGC CAT atggtgaaaa cccaaataaa	52	rPF0156	5'GGA TCC act agt ttagtgatga ggagccgatg	60	2904			A3
PF0085	fPF0085	5'GGC AGC CAT atgattactt tggagctaca	52	rPF0085	5'GGA TCC act agt tcaaaaacct ttcccaggta	56	3837			A4
PF0084	fPF0084	5'GGC AGC CAT atgtttgaac ttttaaggcc	54	rPF0084	5'GGA TCC act agt ctatctcctc ctaccaattc	58	123		52	A5
PF0125	fPF0125	5'GGC AGC CAT atggtcatga ggctttccaa	58	rPF0125	5'GGA TCC act agt ttatccttct tgactgattc	54	234			A6
[truncated: 97 more rows]
