# Supplementary material for: Recombinant expression library of Pyrococcus furiosus constructed by high-throughput cloning: a useful tool for functional and structural genomics
Source: Front Microbiol. 2015 Sep 11;6:943. doi: 10.3389/fmicb.2015.00943 (PMC4566052; doi:10.3389/fmicb.2015.00943)
Supplement: Supplementary file 2 [file Table2.XLS]

## Sheet: location of P.furiosus clones
	The genes failed in inserting into pDEST17 vector were highlighted.
	plate1									plate2
	A	B	C	D	E	F	G	H		A	B	C	D	E	F	G	H
1	PF1605	PF0815	PF0778	PF1146	PF0841	PF1452	PF1370	PF0645	1	PF1095	PF0842	PF1050	PF0488	PF0614	PF1828	PF1481	PF0446
2	PF0226.1n	PF0879	PF0222.1n	PF2058	PF0958.3n	PF0521	PF0451	PF1427	2	PF0280	PF1457	PF1556	PF0872	PF0656	PF0468	PF0568	PF2045
3	PF1031	PF1068	PF0682	PF1308	PF1022	PF0410	PF1765	PF1875	3	PF1791	PF0943	PF1081	PF0979	PF0772	PF0519	PF1391	PF0624
4	PF1962	PF1984.2n	PF0687.1n	PF1348	PF1701	PF0897.1n	PF0492	PF0741	4	PF0498	PF0997	PF1668	PF1939.1n	PF1183	PF0684	PF1560	PF0882
5	PF0428	PF1217	PF1218.1n	PF2029	PF1357.1n	PF0269	PF1225	PF1088	5	PF0759	PF0527	PF0762	PF0668	PF2051	PF1930	PF0323	PF0649
6	PF1456	PF1224	PF0731.1n	PF0314	PF1372	PF1117	PF1243	PF1309	6	PF1244	PF0432.3n	PF0944	PF0327	PF0544	PF0297	PF0811	PF1584
7	PF0622	PF0748	PF0878	PF0497	PF0809	PF1455	PF1836	PF0664	7	PF1259	PF1439	PF0954	PF1384	PF1511	PF0481	PF1365	PF1803
8	PF1202	PF0423	PF0227	PF1949	PF0793	PF1823	PF0466	PF1525	8	PF0775	PF0665	PF1078	PF0934	PF1523	PF1070	PF0553	PF1830
9	PF0506	PF1282	PF0630	PF0961	PF1565	PF1308.2n	PF0545	PF0246	9	PF1704	PF1429	PF1596	PF0787	PF1527	PF0294	PF0752	PF0633
10	PF0837	PF2057	PF1526	PF1482	PF2011	PF0226	PF1176	PF0696	10	PF0340	PF1613	PF1281	PF1809	PF0238	PF1601	PF0219	PF1958
11	PF0999	PF0658	PF1940.1n	PF1610	PF0932	PF0758	PF0628	PF1094	11	PF0907	PF0949	PF1425	PF1280	PF1352	PF0896	PF1162	PF1513
12	PF1320	PF1218	PF1112.1n	PF1085.1n	PF1424	PF1093	PF1474		12	PF0706	PF1237	PF1451	PF1724	PF1492	PF1388	PF1775
	plate3									plate4
	A	B	C	D	E	F	G	H		A	B	C	D	E	F	G	H
1	PF0250	PF0796	PF1550	PF1898	PF0971	PF1708	PF1860	PF1528	1	PF1417	PF0627	PF0551	PF0709	PF0439.3n	PF0743	PF1214.2n	PF2052
2	PF1324	PF1466	PF0263	PF0715	PF1193	PF1943	PF0305	PF1575	2	PF1467	PF0701	PF0984	PF0799	PF0548	PF0858	PF1300	PF1500
3	PF0248	PF1719	PF0962	PF1621	PF1598	PF2021	PF0461	PF1042	3	PF1420	PF0763	PF1141	PF1061	PF0926	PF1612	PF0313	PF0239
4	PF0814	PF1754	PF0702	PF1134	PF0397	PF0722	PF1228	PF1098	4	PF0700	PF0885	PF1964	PF1870	PF2047.1n	PF0345	PF1612.1n	PF1093.1n
5	PF1674	PF1940	PF0714	PF1489	PF0736	PF0216	PF1471	PF1618	5	PF0876.1n	PF0873	PF0957	PF0524	PF1207	PF0976	PF0298.1n	PF1276
6	PF2039	PF0917	PF0512	PF1995	PF1294	PF0469	PF0724	PF1788	6	PF0877	PF0433	PF1755.1n	PF0776.1n	PF1322	PF1512	PF1767	PF0217
7	PF0975	PF1796	PF1878	PF0738	PF0462	PF0982	PF0876	PF1153	7	PF0914	PF0928	PF1284	PF0919	PF1478	PF0437.1n	PF1797	PF2062
8	PF1195	PF1883	PF1891	PF0505	PF1794	PF1171	PF1661	PF1673	8	PF1319	PF0683	PF0687.2n	PF1037	PF0376	PF0530	PF1872	PF0899
9	PF1680	PF1453	PF1907	PF1034	PF0457	PF1776	PF1463	PF1790	9	PF0749	PF1810	PF1163	PF1818	PF1732	PF0675	PF1152	PF1984.1n
10	PF1792	PF0372	PF1572	PF0501	PF0458	PF0230	PF0284	PF2060.1n	10	PF0507	PF2016	PF0670.1n	PF1353	PF0197	PF0838	PF1170	PF1192
11	PF1626	PF1125	PF1799	PF1196	PF0721	PF0315	PF0784	PF0768	11	PF0779	PF1642	PF1491	PF0719	PF0655.1n	PF2054.1n	PF1468	PF1620
12	PF0623	PF0267	PF1660	PF0249	PF1515	PF0401	PF1009		12	PF0472	PF0950	PF2000.1n	PF0406.1n	PF0855.1n	PF0690	PF1965
	plate5									plate6
	A	B	C	D	E	F	G	H		A	B	C	D	E	F	G	H
1	PF0610	PF1376	PF1545	PF2007	PF1813	PF0851	PF0322	PF1645	1	PF1044	PF1493	PF1214	PF1770	PF1624	PF1014	PF1444	PF1880
2	PF1315	PF1634	PF0575	PF0704	PF1219	PF0391	PF0781	PF0673	2	PF1318	PF0298	PF0688	PF0424	PF2038	PF1536	PF1494	PF1827
3	PF0378	PF0967	PF0960	PF1653	PF0839	PF1608	PF0812	PF0927	3	PF1428	PF0789	PF0561	PF0602	PF0395	PF1811	PF1509	PF1100
4	PF1485	PF0697	PF1087	PF0626	PF1069	PF0945	PF1264	PF1840	4	PF1650	PF1206	PF1423	PF1089	PF0254	PF0232	PF1846	PF0234
5	PF1817	PF1189	PF0470	PF1431	PF1149	PF1644	PF1307	PF1946	5	PF2053	PF1854	PF1432	PF1110	PF0325	PF1652	PF2042	PF0324
6	PF0253	PF0620	PF1546	PF1595	PF1013	PF0452	PF1498	PF0375	6	PF1086	PF0693	PF1985	PF1433	PF0865	PF1656	PF0491	PF1403
7	PF1047	PF0782	PF1582	PF1036	PF1413	PF0974	PF1297	PF1302	7	PF1806	PF1623	PF1590	PF1479	PF1105	PF0196	PF1651	PF1501
8	PF1561	PF0951	PF1278	PF1646	PF0725	PF1576	PF1814	PF1381	8	PF0355	PF1476	PF0266	PF1727	PF1010	PF1290	PF0352	PF0211
9	PF0245	PF1667	PF1756	PF1841	PF1486	PF0680	PF0523	PF1802	9	PF1543	PF0923	PF0427	PF1190	PF2025	PF1980	PF0618	PF0224
10	PF0259	PF0455	PF0311	PF0726	PF1807	PF0901	PF0535	PF0603	10	PF0785.3n	PF1084	PF0403	PF1199	PF1733	PF0396	PF0977	PF0587
11	PF0231	PF0986	PF0646	PF0958	PF1625	PF1174	PF0565	PF0801	11	PF1239	PF0931	PF0863	PF1443	PF1314	PF1261	PF2060	PF1895
12	PF1275	PF1786	PF0648	PF1367	PF2031	PF1987	PF1091		12	PF0271	PF0864	PF1283	PF1155	PF1633	PF1859	PF0586
	plate7									plate8
	A	B	C	D	E	F	G	H		A	B	C	D	E	F	G	H
1	PF2027	PF0713	PF1369	PF0727	PF0283	PF1151	PF1448	PF1236	1	PF1735.2n	PF0711	PF0785.2n	PF1326	PF1649	PF0698	PF1490	PF0828
2	PF0773	PF1182.1n	PF0228	PF0573	PF0732.2n	PF1687	PF1844	PF1194	2	PF2026	PF1510	PF0836	PF0398	PF1773	PF2041	PF2023	PF1629
3	PF1018	PF0255	PF1179	PF1323	PF1881	PF0970	PF1378	PF1816	3	PF1072	PF1107	PF0929	PF1834	PF0300	PF2054	PF1019	PF1929
4	PF0912	PF0959	PF1722	PF1015.1n	PF1082	PF1737	PF2019	PF0225	4	PF1648	PF1559	PF0617	PF1115	PF1808	PF1640	PF1313	PF0295
5	PF0757	PF1989	PF1909	PF0842.1n	PF1450	PF0385	PF0689	PF0281	5	PF0570	PF1116	PF2056	PF0382	PF0334	PF1658	PF1395	PF0834
6	PF0576	PF0884.1n	PF1133	PF0710	PF0510	PF0438	PF1223	PF0672	6	PF1716	PF1231	PF1604	PF1600	PF0256	PF1833	PF1692	PF1981
7	PF0832	PF1320.1n	PF1220	PF0550	PF1169	PF0776	PF1235	PF0830	7	PF0516	PF1703	PF0333	PF0653	PF0750	PF1060	PF1857	PF0463
8	PF1216	PF0218	PF0355.1n	PF1893	PF1894	PF0761	PF1503	PF0574	8	PF0615	PF1734	PF0414	PF0717	PF0366	PF1334	PF0607	PF1344
9	PF2009	PF0662	PF0829	PF0819	PF0774	PF0383	PF0609	PF1948	9	PF0686	PF1230	PF0584	PF0742	PF1800	PF1441	PF0920	PF1735
10	PF0252	PF1896.1n	PF1643	PF2008	PF0867	PF0387	PF0654	PF0802	10	PF0699	PF1499	PF0483	PF0257	PF0338	PF1730	PF1273	PF1449
11	PF1475	PF1541	PF1955	PF0833	PF1222	PF0434	PF0913	PF0871	11	PF2028	PF0598	PF0939	PF1953	PF1508	PF1819	PF1749	PF0386
12	PF1897	PF0861.1n	PF0706.1n	PF0841.1n	PF1271	PF1815	PF1182		12	PF1552	PF1990	PF0659	PF1984	PF1876	PF0288	PF1920
	plate9									plate10
	A	B	C	D	E	F	G	H		A	B	C	D	E	F	G	H
1	PF1255	PF0813	PF1311	PF1064	PF0336	PF1805	PF0947	PF0439	1	PF1514	PF1074	PF1672	PF1258	PF1729	PF2022	PF1923	PF0337
2	PF1226	PF1542	PF0720	PF0619	PF1201	PF0332	PF1571	PF0992	2	PF1862	PF1914	PF1873	PF1484	PF0502	PF2037	PF1928	PF1131
3	PF0737	PF0840	PF1994	PF1416	PF1991	PF0531	PF1622	PF0766	3	PF0895	PF1606	PF0679	PF0579	PF1386	PF0368	PF0590	PF1465
4	PF1215	PF0822	PF0805	PF1436	PF1119	PF1558	PF0853	PF1683	4	PF1250	PF1688	PF1339	PF1198	PF1822	PF0883	PF1374	PF1569
5	PF1067	PF1554	PF0738.1n	PF1934	PF1677	PF1992	PF0703	PF1678	5	PF1404	PF1789	PF1997	PF0930	PF1184	PF0808	PF1853	PF0489
6	PF0379	PF0244	PF0643	PF0569	PF1279	PF2034	PF1755	PF1056	6	PF1793	PF0222	PF1845	PF1419	PF1666	PF1849	PF0948	PF0843
7	PF0731	PF1347	PF2030	PF0924	PF1342	PF2049	PF0716	PF1049	7	PF1979	PF2017	PF0681	PF1675	PF1777	PF1272	PF1647	PF0291
8	PF1681	PF0821	PF0712	PF1150	PF2040	PF0735	PF1387	PF1926	8	PF0745	PF0644	PF1764	PF1241	PF0393	PF1824	PF0223	PF0367
9	PF0736.1n	PF0543	PF0691	PF1205	PF1295	PF0485	PF1956	PF0600	9	PF0988	PF1580	PF0377	PF1303	PF0909	PF0848	PF1779	PF1890
10	PF0586.1n	PF1062	PF0916	PF1317	PF0820	PF1039	PF0687	PF1379	10	PF1842	PF0629	PF0707	PF1998	PF1931	PF0556	PF0641	PF0354
11	PF1831	PF1426	PF1173	PF1820	PF1835	PF1291	PF0770	PF1397	11	PF0806	PF1021	PF0299	PF1570	PF0904	PF0964	PF1524	PF0515
12	PF1368	PF1035	PF1821	PF1913	PF1160	PF0526	PF1145		12	PF0534	PF1488	PF0980	PF1757	PF0490	PF0831	PF1597
	plate11									plate12
	A	B	C	D	E	F	G	H		A	B	C	D	E	F	G	H
1	PF0844	PF2061	PF1371	PF1772	PF0953	PF1937	PF1689	PF0854	1	PF0900	PF1329	PF1641	PF1025	PF1197	PF0826	PF1871	PF1915
2	PF1144	PF0286	PF1978	PF0908	PF1135	PF1377	PF1884	PF1289	2	PF0419	PF1637	PF1102	PF1097	PF1325	PF0204	PF0353	PF0471
3	PF1832	PF0209	PF1103	PF1029	PF1346	PF1539	PF1249	PF1435	3	PF0978	PF1874	PF1549	PF0940	PF1285	PF0454	PF0678	PF1497
4	PF2013	PF1464	PF1390	PF0273	PF1911	PF0798	PF0995	PF0903	4	PF0400	PF0818	PF1001	PF0998	PF1288	PF1027	PF1246	PF0606
5	PF0922	PF1682	PF1557	PF0925	PF1587	PF1698	PF0405	PF0955	5	PF0554	PF1529	PF1063	PF1422	PF1609	PF1970	PF1157	PF1742
6	PF0528	PF1694	PF1567	PF1908	PF1986	PF1260	PF0364	PF1118	6	PF0358	PF1919	PF1099	PF1762	PF1632	PF1003	PF1904	PF1551
7	PF0595	PF1863	PF1969	PF0486	PF1886	PF1877	PF1458	PF1128	7	PF0303	PF1130	PF0797	PF0747	PF1002	PF1760	PF0522	PF1617
8	PF0746	PF1887	PF0500	PF1968	PF1951	PF0685	PF0279	PF1363	8	PF0503	PF1269	PF0637	PF0794	PF1360	PF1903	PF1059	PF1108
9	PF0866	PF0350	PF0723	PF1079	PF0394	PF1394	PF1516	PF1748	9	PF0369	PF1496	PF1547	PF0849	PF1507	PF0203	PF1470	PF0783
10	PF1534	PF1158	PF1328	PF1868	PF0657	PF0328	PF1247	PF0347	10	PF0580	PF1665	PF0316	PF1918	PF1685	PF0268	PF0969	PF1043
11	PF0816	PF0206	PF1741	PF0956	PF0769	PF0887	PF0247	PF0889	11	PF1415	PF1718	PF0465	PF1925	PF0549	PF0421	PF0415	PF0243
12	PF1693	PF0475	PF1960	PF2001	PF1402	PF1487	PF0293		12	PF0326	PF1743	PF1122	PF2020	PF0891	PF0897	PF1783
	plate13									plate14
	A	B	C	D	E	F	G	H		A	B	C	D	E	F	G	H
1	PF1921	PF1337	PF1619	PF1301	PF1837	PF1954	PF0632	PF1401	1	PF0661	PF1140	PF1671	PF0558	PF0359	PF0402	PF1766	PF0810
2	PF1945	PF0282	PF1340	PF1711	PF0499	PF1090	PF1726	PF0625	2	PF1599	PF1900	PF0310	PF0601	PF1345	PF1213	PF0604	PF1274
3	PF1038	PF0728	PF1664	PF0221	PF0639	PF1676	PF0905	PF1221	3	PF1335	PF1389	PF0921	PF1126	PF1396	PF0418	PF0436	PF1412
4	PF1927	PF1338	PF0448	PF2046	PF0915	PF0214	PF1277	PF1865	4	PF0918	PF1591	PF1007	PF1740	PF0593	PF0660	PF1710	PF1583
5	PF1588	PF0777	PF2010	PF1121	PF1331	PF0484	PF0651	PF1191	5	PF1581	PF0236	PF1247.1n	PF1270	PF0669	PF1889	PF0320	PF1697
6	PF0413	PF1950	PF0349	PF0237	PF1972	PF1705	PF1888	PF0278	6	PF1663	PF0317	PF1594	PF0560	PF1553	PF1758	PF0362	PF1747
7	PF1299	PF1033	PF1781	PF1473	PF0571	PF0342	PF0409	PF1017	7	PF1383	PF1005	PF2043	PF0733	PF1738	PF0663	PF0373	PF2033
8	PF1707	PF0529	PF1407	PF1787	PF1080	PF1154	PF0621	PF1690	8	PF0213	PF1006	PF0449	PF1359	PF1178	PF1028	PF1106	PF0902
9	PF1566	PF1113	PF0473	PF0578	PF1662	PF1589	PF1636	PF1262	9	PF1982	PF1769	PF0892	PF1869	PF0596	PF1104	PF1411	PF0965
10	PF1175	PF0788	PF1712	PF0881	PF1973	PF0476	PF0459	PF1899	10	PF0432	PF1356	PF1054	PF0388	PF0594	PF0361	PF2047	PF1519
11	PF1114	PF1075	PF0198	PF1312	PF0616	PF0859	PF0480	PF0496	11	PF2018	PF1858	PF1011	PF1358	PF1537	PF0563	PF0650	PF0936
12	PF1161	PF1045	PF1016	PF1804	PF1483	PF1530	PF1522		12	PF1112	PF1373	PF0541	PF1721	PF0339	PF0341	PF0292
	plate15									plate16
	A	B	C	D	E	F	G	H		A	B	C	D	E	F	G	H
1	PF0487	PF0308	PF1917	PF0910	PF1364	PF1616	PF1055	PF1015	1	PF1720	PF1065	PF1715	PF0240	PF1638	PF1445	PF1686	PF1234
2	PF0412	PF1124	PF1111	PF1053	PF0608	PF0241	PF0652	PF1892	2	PF1287	PF2050	PF1611	PF1142	PF1867	PF1211	PF0441	PF0993
3	PF0431	PF1785	PF0972	PF0911	PF0613	PF0390	PF0967	PF1555	3	PF1812	PF1008	PF0739	PF0577	PF0835	PF1257	PF1210	PF1187
4	PF1517	PF0306	PF1185	PF0444	PF0862	PF1771	PF1768	PF1717	4	PF0540	PF1896	PF0612	PF1143	PF1657	PF0968	PF1252	PF1586
5	PF1966	PF0642	PF0985	PF0767	PF1659	PF1139	PF1562	PF1020	5	PF1256	PF2003	PF0860	PF0302	PF0855	PF0517	PF0384	PF1349
6	PF1691	PF1639	PF0445	PF1933	PF0344	PF1706	PF0251	PF1332	6	PF0380	PF0425	PF1398	PF1418	PF1977	PF0676	PF1409	PF1382
7	PF0307	PF1702	PF2036	PF0734	PF0275	PF1761	PF1695	PF0868	7	PF1400	PF0582	PF1932	PF0296	PF0365	PF1851	PF0370	PF1728
8	PF0319	PF1518	PF0406	PF0850	PF1679	PF1032	PF0202	PF2006	8	PF0718	PF2014	PF0416	PF0351	PF0730	PF0583	PF1357	PF1924
9	PF1700	PF1861	PF0952	PF1159	PF1180	PF0694	PF0795	PF1066	9	PF0847	PF0555	PF1922	PF0875	PF0381	PF1947	PF1750	PF1774
10	PF0631	PF0884	PF1495	PF1713	PF1361	PF1442	PF1669	PF1336	10	PF0732	PF0557	PF1296	PF0888	PF0599	PF1957	PF1993	PF1825
11	PF1267	PF0991	PF1751	PF1744	PF1410	PF1012	PF0542	PF1354	11	PF1684	PF1826	PF1780	PF0753	PF0804	PF1212	PF0760	PF1266
12	PF1879	PF1343	PF1885	PF1052	PF1472	PF1164	PF1440		12	PF1568	PF0893	PF1963	PF1330	PF1268	PF0360	PF1585
	plate17									plate18
	A	B	C	D	E	F	G	H		A	B	C	D	E	F	G	H
1	PF0655	PF1092	PF1866	PF1602	PF1731	PF1076	PF1208	PF1971	1	PF0525	PF1723	PF0869	PF0443	PF1850	PF1321	PF1459	PF1782
2	PF0426	PF1253	PF0335	PF0343	PF0692	PF2055	PF1430	PF0825	2	PF1848	PF1469	PF1461	PF1232	PF0636	PF1975	PF0906	PF1502
3	PF1988	PF0321	PF0973	PF0938	PF1592	PF1293	PF1520	PF1242	3	PF0827	PF1778	PF1532	PF1181	PF0532	PF2064	PF0429	PF0229
4	PF1048	PF1548	PF0518	PF0894	PF1999	PF0356	PF0671	PF0533	4	PF0207	PF1166	PF0422	PF1406	PF1263	PF1838	PF1004	PF0792
5	PF0260	PF0591	PF1251	PF1375	PF0667	PF1306	PF0331	PF1392	5	PF1057	PF1292	PF0450	PF1725	PF0208	PF1327	PF1310	PF0210
6	PF1798	PF0856	PF1959	PF0765	PF1168	PF0285	PF0807	PF1405	6	PF1944	PF0764	PF1101	PF1902	PF0513	PF1286	PF2005	PF1839
7	PF0611	PF0265	PF0803	PF1177	PF2044	PF1544	PF0935	PF0272	7	PF1172	PF1709	PF0597	PF0635	PF1906	PF1910	PF0937	PF0514
8	PF0638	PF0520	PF1936	PF0264	PF0312	PF1942	PF0330	PF0329	8	PF1362	PF1073	PF1699	PF1265	PF0589	PF1188	PF0989	PF0647
9	PF1578	PF0374	PF0404	PF0220	PF0588	PF0824	PF1579	PF0478	9	PF1829	PF1437	PF0304	PF1739	PF1540	PF0538	PF1607	PF0942
10	PF1916	PF1341	PF1538	PF0581	PF0996	PF2004	PF1254	PF0399	10	PF0751	PF1631	PF1085	PF0666	PF1976	PF0200	PF1856	PF2059
11	PF1763	PF0552	PF0235	PF1905	PF0823	PF1245	PF1046	PF1882	11	PF0981	PF0585	PF1186	PF0861	PF0233	PF1759	PF0755	PF0754
12	PF0729	PF0674	PF1156	PF0852	PF0477	PF0205	PF0346		12	PF1855	PF1026	PF1574	PF1573	PF0479	PF0276	PF1941
	plate19									plate20
	A	B	C	D	E	F	G	H		A	B	C	D	E	F	G	H
1	PF1480	PF1350	PF1533	PF1127	PF1132	PF1961	PF0508	PF0740	1	PF0900.1n	PF1577	PF1974	PF0464	PF1535	PF1129	F1023	F0538.1n
2	PF2063	PF0430	PF0547	PF0301	PF1165	PF1351	PF1505	PF0201	2	PF2048.1n	PF0392	PF0990	PF0640	PF1051	PF1167	F0408	F0604.1n
3	PF0790	PF0215	PF1333	PF1024	PF1477	PF1462	PF1506	PF0592	3	PF1148	PF1628	PF1204	PF0857	PF0567	PF0420	F0069	F0539
4	PF2065	PF0371	PF1421	PF1147	PF1627	PF1380	PF0199	PF1563	4	PF1852	PF1240	PF0634	PF0509	PF0290	PF0890	F0013	F0605
5	PF1138	PF0546	PF1784	PF1745	PF1460	PF1238	PF1136	PF1096	5	PF0874	PF1355	PF0941	PF1408	PF0270	PF1935	F1227	F0786
6	PF1593	PF1058	PF0435	PF1696	PF1655	PF1393	PF1233	PF0495	6	PF0791	PF1531	PF0289	PF0677	PF0261	PF1564	F1366	F1248
7	PF0442	PF0705	PF1316	PF2000	PF1753	PF1438	PF0277	PF0407	7	PF0771	PF0437	PF0845	PF1305	PF0564	PF1952	F1752	F0800
8	PF0309	PF1938	PF0708	PF0846	PF1654	PF1746	PF0411	PF1041	8	PF0886	PF1801	PF1203	PF1030	PF1504	PF1120	F0946	F1015
9	PF1912	PF1077	PF1123	PF0453	PF1454	PF1670	PF0262	PF1446	9	PF1630	PF0695	PF0357	PF2015	PF1983	PF2012	F0242	PF0562
10	PF1434	PF1847	PF0880	PF0744	PF0670	PF0572	PF0537	PF0318	10	PF0417	PF1614	PF0933	PF0504	PF1714	PF1109	F1200	PF0785
11	PF1603	PF2002	PF1071	PF2032	PF0870	PF0493	PF0363	PF1209	11	PF1000	PF1447	PF1901	PF1304	PF0566	PF1843	F2024	PF0966
12	PF1967	PF2048	PF1795	PF0460	PF1399	PF1521	PF0559		12	PF1083	PF0456	PF1939	PF0963	PF0287	PF0536	F0429.1n	PF0012
	plate21									plate22
	A	B	C	D	E	F	G	H		A	B	C	D	E	F	G	H
1	PF0104	PF0170	PF0052	PF0099	PF0092	PF0065	PF0187	PF0169	1	PF0043	PF0008	PF0130	PF0117	PF0105	PF0177	PF0016	PF0093
2	PF0162	PF0089	PF0179	PF0006	PF0018	PF0137	PF0031	PF0143	2	PF0053	PF0168	PF0147	PF0049	PF0140	PF0190	PF0036	PF0182
3	PF0074	PF0075	PF0021	PF0045	PF0066	PF0175	PF0090	PF0164	3	PF0156	PF0129	PF0020	PF0142	PF0097	PF0176	PF0070	PF0019
4	PF0163	PF0161	PF0004	PF0116	PF0032	PF0095	PF0144	PF0060	4	PF0085	PF0171	PF0086	PF0193	PF0111	PF0113	PF0194	PF0123
5	PF0138	PF0079	PF0098	PF0106	PF0181	PF0188	PF0131	PF0002	5	PF0084	PF0166	PF0184	PF0035	PF0154	PF0067	PF0082	PF0054
6	PF0132	PF0044	PF0023	PF0072	PF0028	PF0013	PF0122	PF0126	6	PF0125	PF0083	PF0047	PF0046	PF0007	PF0195	PF0080	PF0134
7	PF0139	PF0050	PF0151	PF0064	PF0039	PF0025	PF0101	PF0189	7	PF0096	PF0027	PF0059	PF0010	PF0088	PF0108	PF0158	PF0094
8	PF0152	PF0055	PF0091	PF0185	PF0178	PF0081	PF0110	PF0026	8	PF0033	PF0114	PF0165	PF0124	PF0174	PF0150	PF0030	PF0069
9	PF0009	PF0063	PF0186	PF0121	PF0103	PF0005	PF0058	PF0160	9	PF0056	PF0034	PF0042	PF0120	PF0119	PF0051	PF0115	PF0077
10	PF0149	PF0061	PF0001	PF0155	PF0133	PF0127	PF0003	PF0029	10	PF0014	PF0107	PF0102	PF0191	PF0037	PF0153	PF0128	PF0068
11	PF0109	PF0148	PF0078	PF0022	PF0038	PF0076	PF0167	PF0057	11	PF0087	PF0146	PF0012	PF0062	PF0071	PF0048	PF0017	PF0173
12	PF0118	PF0040	PF0141	PF0073	PF0145	PF0136	PF0180	PF0041	12	PF0100	PF0159	PF0011	PF0112	PF0157	PF0015	PF0024	PF0172
	plate23
	A	B	C	D	E	F	G	H
1	PF0183
2	PF0192
3	PF0131.3n
4	PF0135
5	PF0131.1n
6	PF0131.2n
7
8
9
10
11
12
